# Supplementary material for: Datura genome reveals duplications of psychoactive alkaloid biosynthetic genes and high mutation rate following tissue culture
Source: BMC Genomics. 2021 Mar 22;22:201. doi: 10.1186/s12864-021-07489-2 (PMC7986286; doi:10.1186/s12864-021-07489-2)
Supplement: Supplementary file 4 — Additional file 4: Supplementary File 2 [file 12864_2021_7489_MOESM4_ESM.csv]

GeneName	TEAbbrev	Start	Stop	ID	Distance	Method	AbsDis
HAX54_000001	DHH	22631	23162	ID=TE_00001904;Identity=0.733;Method=homology	0	With_Internal	0
HAX54_000001	DTC	22833	23183	ID=TE_00002476;Identity=0.711;Method=homology	0	With_Internal	0
HAX54_000001	DTM	23805	23887	ID=TE_00002037;Identity=0.843;Method=homology	0	With_Internal	0
HAX54_000001	DTC	23812	23958	ID=TE_00001629;Identity=0.849;Method=homology	0	With_Internal	0
HAX54_000002	DTM	78542	78656	ID=TE_00001648;Identity=0.78;Method=homology	0	With_Internal	0
HAX54_000003	DTM	93676	93768	ID=TE_00003213;Identity=0.833;Method=homology	0	With_Internal	0
HAX54_000003	DTT	93843	94070	ID=TE_00002697;Identity=0.745;Method=homology	0	With_Internal	0
HAX54_000004	RLC	102357	102621	ID=TE_00002756_LTR;Identity=0.845;Method=homology	-351	With_Internal	351
HAX54_000005	XXX	107534	107653	ID=TE_00000813;Identity=0.836;Method=homology	104	With_Internal	104
HAX54_000006	XXX	107534	107653	ID=TE_00000813;Identity=0.836;Method=homology	-590	With_Internal	590
HAX54_000007	DTC	109266	109520	ID=TE_00002944;Identity=0.859;Method=homology	0	With_Internal	0
HAX54_000007	DTM	110163	110268	ID=TE_00001620;Identity=0.717;Method=homology	0	With_Internal	0
HAX54_000007	DTC	110333	110572	ID=TE_00002545;Identity=0.841;Method=homology	0	With_Internal	0
HAX54_000007	DTT	110597	110707	ID=TE_00001632;Identity=0.738;Method=homology	0	With_Internal	0
HAX54_000007	DHH	110729	110820	ID=TE_00001618;Identity=0.733;Method=homology	0	With_Internal	0
HAX54_000007	DTA	111282	111487	ID=TE_00001758;Identity=0.774;Method=homology	0	With_Internal	0
HAX54_000007	DTM	111469	111726	ID=TE_00002837;Identity=0.794;Method=homology	0	With_Internal	0
HAX54_000008	DTC	132711	132815	ID=TE_00001650;Identity=0.716;Method=homology	0	With_Internal	0
HAX54_000008	DHH	133558	133655	ID=TE_00002098;Identity=0.833;Method=homology	0	With_Internal	0
HAX54_000009	DHH	142319	142484	ID=TE_00001723;Identity=0.802;Method=homology	0	With_Internal	0
HAX54_000010	DTC	145407	145676	ID=TE_00002228;Identity=0.737;Method=homology	0	With_Internal	0
HAX54_000010	DHH	145518	145702	ID=TE_00001718;Identity=0.713;Method=homology	0	With_Internal	0
HAX54_000011	DTC	161348	161448	ID=TE_00001665;Identity=0.782;Method=homology	0	With_Internal	0
HAX54_000011	DTM	161430	161601	ID=TE_00001682;Identity=0.719;Method=homology	0	With_Internal	0
HAX54_000012	DTM	168866	168990	ID=TE_00003035;Identity=0.903;Method=homology	0	With_Internal	0
HAX54_000012	RLC	169024	169231	ID=TE_00002042_LTR;Identity=0.788;Method=homology	0	With_Internal	0
HAX54_000012	RLC	169715	170173	ID=TE_00001962_INT;Identity=0.821;Method=homology	0	With_Internal	0
HAX54_000012	RLC	170254	170517	ID=TE_00001962_INT;Identity=0.839;Method=homology	0	With_Internal	0
HAX54_000012	DTM	172644	172793	ID=TE_00002374;Identity=0.82;Method=homology	0	With_Internal	0
HAX54_000012	DTC	172714	173668	ID=TE_00001835;Identity=0.798;Method=homology	0	With_Internal	0
HAX54_000012	DTC	173649	173847	ID=TE_00001835;Identity=0.807;Method=homology	0	With_Internal	0
HAX54_000012	DTM	176368	176527	ID=TE_00001862;Identity=0.805;Method=homology	0	With_Internal	0
HAX54_000013	DTC	186897	186990	ID=TE_00001839;Identity=0.813;Method=homology	0	With_Internal	0
HAX54_000014	RLG	194285	194442	ID=TE_00003110_LTR;Identity=0.73;Method=homology	0	With_Internal	0
HAX54_000014	XXX	194442	194542	ID=TE_00000447;Identity=0.857;Method=homology	0	With_Internal	0
HAX54_000014	RLX	195132	195588	ID=TE_00002972_INT;Identity=0.719;Method=homology	0	With_Internal	0
HAX54_000014	DTC	195137	195860	ID=TE_00002511;Identity=0.728;Method=homology	0	With_Internal	0
HAX54_000014	DTH	195563	195952	ID=TE_00003391;Identity=0.758;Method=homology	0	With_Internal	0
HAX54_000014	DTM	195937	196108	ID=TE_00003032;Identity=0.825;Method=homology	0	With_Internal	0
HAX54_000014	DHH	196227	196440	ID=TE_00001811;Identity=0.808;Method=homology	0	With_Internal	0
HAX54_000014	DTH	196311	196475	ID=TE_00001642;Identity=0.833;Method=homology	0	With_Internal	0
HAX54_000015	DTM	205359	205456	ID=TE_00001676;Identity=0.823;Method=homology	0	With_Internal	0
HAX54_000015	DTM	206129	206350	ID=TE_00003214;Identity=0.726;Method=homology	0	With_Internal	0
HAX54_000015	DTT	206172	206377	ID=TE_00001943;Identity=0.765;Method=homology	0	With_Internal	0
HAX54_000015	DTT	206426	206526	ID=TE_00001842;Identity=0.8;Method=homology	0	With_Internal	0
HAX54_000015	DTC	206538	206885	ID=TE_00001916;Identity=0.762;Method=homology	0	With_Internal	0
HAX54_000016	DHH	221381	221496	ID=TE_00001614;Identity=0.816;Method=homology	0	With_Internal	0
HAX54_000016	DTH	224169	224347	ID=TE_00002011;Identity=0.751;Method=homology	0	With_Internal	0
HAX54_000016	DTM	224245	224552	ID=TE_00003193;Identity=0.806;Method=homology	0	With_Internal	0
HAX54_000016	DTM	224815	225029	ID=TE_00003193;Identity=0.911;Method=homology	0	With_Internal	0
HAX54_000017	DTA	243653	243854	ID=TE_00003526;Identity=0.807;Method=homology	-1249	With_Internal	1249
HAX54_000018	DHH	274046	274194	ID=TE_00003728;Identity=0.785;Method=homology	-912	With_Internal	912
HAX54_000019	DTM	303059	303260	ID=TE_00003362;Identity=0.824;Method=homology	0	With_Internal	0
HAX54_000020	DTM	317205	317931	ID=scaffold_1:317205..317931#DNA/DTM;TIR:GGGCAAGAAG_CTTCTTGCAC_90.0_TSD:TAGCATA_TATCATA_85.71_Len:727;Method=structural	0	With_Internal	0
HAX54_000021	DTH	331643	331763	ID=TE_00001760;Identity=0.793;Method=homology	1090	With_Internal	1090
HAX54_000022	DTT	337105	337356	ID=TE_00003100;Identity=0.768;Method=homology	0	With_Internal	0
HAX54_000022	DTT	337752	337998	ID=TE_00003482;Identity=0.821;Method=homology	0	With_Internal	0
HAX54_000022	DHH	338819	338991	ID=TE_00002735;Identity=0.753;Method=homology	0	With_Internal	0
HAX54_000022	DTT	339733	339836	ID=TE_00001636;Identity=0.787;Method=homology	0	With_Internal	0
HAX54_000022	DTT	340090	340325	ID=TE_00003595;Identity=0.739;Method=homology	0	With_Internal	0
HAX54_000023	DTM	346234	346430	ID=TE_00003536;Identity=0.735;Method=homology	-229	With_Internal	229
HAX54_000024	DTM	346234	346430	ID=TE_00003536;Identity=0.735;Method=homology	-594	With_Internal	594
HAX54_000025	DHH	359251	359417	ID=TE_00001881;Identity=0.823;Method=homology	238	With_Internal	238
HAX54_000026	DTH	364983	365312	ID=TE_00003584;Identity=0.787;Method=homology	-353	With_Internal	353
HAX54_000027	DTC	386893	387159	ID=TE_00002545;Identity=0.766;Method=homology	-347	With_Internal	347
HAX54_000028	DHH	398214	398548	ID=TE_00003206;Identity=0.785;Method=homology	0	With_Internal	0
HAX54_000028	DTA	398823	399081	ID=TE_00002213;Identity=0.832;Method=homology	0	With_Internal	0
HAX54_000028	DTH	400271	400367	ID=TE_00002620;Identity=0.846;Method=homology	0	With_Internal	0
HAX54_000029	RLX	413804	414033	ID=TE_00002311_LTR;Identity=0.883;Method=homology	29	With_Internal	29
HAX54_000030	DTM	440637	440828	ID=TE_00002609;Identity=0.775;Method=homology	-32	With_Internal	32
HAX54_000031	DTM	447069	447159	ID=TE_00002037;Identity=0.714;Method=homology	-539	With_Internal	539
HAX54_000032	DTH	452772	452930	ID=TE_00002994;Identity=0.836;Method=homology	-1027	With_Internal	1027
HAX54_000033	DHH	460544	460996	ID=TE_00003360;Identity=0.845;Method=homology	0	With_Internal	0
HAX54_000033	DHH	460996	461929	ID=TE_00001906;Identity=0.808;Method=homology	0	With_Internal	0
HAX54_000033	DHH	461186	462619	ID=TE_00002483;Identity=0.808;Method=homology	0	With_Internal	0
HAX54_000034	DTT	474346	474476	ID=TE_00001632;Identity=0.807;Method=homology	0	With_Internal	0
HAX54_000035	RLC	478570	479780	ID=TE_00002559_INT;Identity=0.894;Method=homology	-1503	With_Internal	1503
HAX54_000036	DTA	487007	487193	ID=TE_00003210;Identity=0.801;Method=homology	0	With_Internal	0
HAX54_000036	DTM	489227	489324	ID=TE_00001648;Identity=0.79;Method=homology	0	With_Internal	0
HAX54_000036	DHH	490436	490590	ID=TE_00001741;Identity=0.802;Method=homology	0	With_Internal	0
HAX54_000036	DTM	490845	490925	ID=TE_00001858;Identity=0.787;Method=homology	0	With_Internal	0
HAX54_000037	RLG	497177	497471	ID=TE_00003744_INT;Identity=0.732;Method=homology	-891	With_Internal	891
HAX54_000038	RLG	497177	497471	ID=TE_00003744_INT;Identity=0.732;Method=homology	479	With_Internal	479
HAX54_000039	DTC	510600	510680	ID=TE_00001734;Identity=0.864;Method=homology	1014	With_Internal	1014
HAX54_000040	DHH	513618	513749	ID=TE_00002588;Identity=0.892;Method=homology	-1047	With_Internal	1047
HAX54_000041	DTT	516656	516783	ID=TE_00001662;Identity=0.855;Method=homology	-1119	With_Internal	1119
HAX54_000042	DTM	564275	564398	ID=TE_00003568;Identity=0.742;Method=homology	312	With_Internal	312
HAX54_000043	DHH	577941	578242	ID=TE_00002641;Identity=1;Method=homology	0	With_Internal	0
HAX54_000044	DHH	595115	595354	ID=TE_00002641;Identity=0.882;Method=homology	23	With_Internal	23
HAX54_000045	DHH	608308	608549	ID=TE_00002641;Identity=0.88;Method=homology	24	With_Internal	24
HAX54_000046	DHH	615842	616044	ID=TE_00002641;Identity=0.869;Method=homology	0	With_Internal	0
HAX54_000046	XXX	616696	616900	ID=TE_00000474;Identity=0.766;Method=homology	0	With_Internal	0
HAX54_000046	XXX	616802	616918	ID=TE_00000474;Identity=0.774;Method=homology	0	With_Internal	0
HAX54_000047	DTT	625737	625867	ID=TE_00003476;Identity=0.779;Method=homology	0	With_Internal	0
HAX54_000048	DTM	638393	638941	ID=TE_00001804;Identity=0.857;Method=homology	-351	With_Internal	351
HAX54_000049	DHH	640364	640457	ID=TE_00001811;Identity=0.819;Method=homology	0	With_Internal	0
HAX54_000049	DTM	640458	640603	ID=TE_00002607;Identity=0.83;Method=homology	0	With_Internal	0
HAX54_000050	DTM	649554	649674	ID=TE_00001651;Identity=0.769;Method=homology	0	With_Internal	0
HAX54_000050	DTM	649595	649780	ID=TE_00001969;Identity=0.831;Method=homology	0	With_Internal	0
HAX54_000050	XXX	649769	649912	ID=TE_00000771;Identity=0.729;Method=homology	0	With_Internal	0
HAX54_000050	DTM	649917	650043	ID=TE_00002001;Identity=0.833;Method=homology	0	With_Internal	0
HAX54_000050	DTA	650175	650382	ID=TE_00002646;Identity=0.764;Method=homology	0	With_Internal	0
HAX54_000050	DTH	651215	651481	ID=TE_00002975;Identity=0.711;Method=homology	0	With_Internal	0
HAX54_000050	DTT	651482	652313	ID=TE_00001864;Identity=0.719;Method=homology	0	With_Internal	0
HAX54_000050	DTM	651783	652574	ID=TE_00002037;Identity=0.702;Method=homology	0	With_Internal	0
HAX54_000050	DTH	652314	652442	ID=TE_00002975;Identity=0.711;Method=homology	0	With_Internal	0
HAX54_000050	DTM	652586	653104	ID=TE_00001774;Identity=0.801;Method=homology	0	With_Internal	0
HAX54_000050	DTC	653103	653304	ID=TE_00001792;Identity=0.762;Method=homology	0	With_Internal	0
HAX54_000050	DTM	653977	654100	ID=TE_00002936;Identity=0.721;Method=homology	0	With_Internal	0
HAX54_000050	DTC	654311	654686	ID=TE_00002228;Identity=0.715;Method=homology	0	With_Internal	0
HAX54_000050	DTM	655812	655983	ID=TE_00001901;Identity=0.765;Method=homology	0	With_Internal	0
HAX54_000050	DTC	656493	656597	ID=TE_00001629;Identity=0.891;Method=homology	0	With_Internal	0
HAX54_000051	DHH	704041	704523	ID=TE_00001790;Identity=0.765;Method=homology	312	With_Internal	312
HAX54_000052	DTM	717696	717813	ID=TE_00003703;Identity=0.811;Method=homology	0	With_Internal	0
HAX54_000052	DTA	718584	718776	ID=TE_00003210;Identity=0.715;Method=homology	0	With_Internal	0
HAX54_000052	DTM	719542	719678	ID=TE_00001620;Identity=0.719;Method=homology	0	With_Internal	0
HAX54_000053	DTA	726779	726993	ID=TE_00003036;Identity=0.828;Method=homology	0	With_Internal	0
HAX54_000053	DTM	726850	727039	ID=TE_00003376;Identity=0.774;Method=homology	0	With_Internal	0
HAX54_000053	RLX	726899	727083	ID=TE_00003363_INT;Identity=0.779;Method=homology	0	With_Internal	0
HAX54_000053	DTT	729995	730099	ID=TE_00001632;Identity=0.772;Method=homology	0	With_Internal	0
HAX54_000054	DTM	737916	739829	ID=TE_00002542;Identity=0.802;Method=homology	-1952	With_Internal	1952
HAX54_000055	DTM	744094	744197	ID=TE_00003214;Identity=0.842;Method=homology	-176	With_Internal	176
HAX54_000056	DTA	753764	753974	ID=TE_00003036;Identity=0.742;Method=homology	-388	With_Internal	388
HAX54_000057	DTC	758426	758671	ID=TE_00002925;Identity=0.775;Method=homology	-845	With_Internal	845
HAX54_000058	DTT	764611	764791	ID=TE_00001943;Identity=0.817;Method=homology	-411	With_Internal	411
HAX54_000059	DTT	767984	768257	ID=TE_00001847;Identity=0.764;Method=homology	-99	With_Internal	99
HAX54_000060	DTT	767984	768257	ID=TE_00001847;Identity=0.764;Method=homology	-1608	With_Internal	1608
HAX54_000061	DTT	789100	789315	ID=TE_00001842;Identity=0.717;Method=homology	-639	With_Internal	639
HAX54_000062	DTM	818222	818475	ID=TE_00003214;Identity=0.752;Method=homology	0	With_Internal	0
HAX54_000062	DTM	822383	822510	ID=TE_00003442;Identity=0.826;Method=homology	0	With_Internal	0
HAX54_000062	DTM	822613	822781	ID=TE_00003442;Identity=0.727;Method=homology	0	With_Internal	0
HAX54_000062	XXX	823662	823954	ID=TE_00000394;Identity=0.962;Method=homology	0	With_Internal	0
HAX54_000062	DTC	823964	824203	ID=TE_00001734;Identity=0.776;Method=homology	0	With_Internal	0
HAX54_000063	DHH	836231	836369	ID=TE_00001851;Identity=0.763;Method=homology	-424	With_Internal	424
HAX54_000064	DTM	837671	837813	ID=TE_00002936;Identity=0.813;Method=homology	0	With_Internal	0
HAX54_000064	DTM	837983	838396	ID=TE_00002505;Identity=0.781;Method=homology	0	With_Internal	0
HAX54_000065	DTH	852012	852291	ID=TE_00002975;Identity=0.702;Method=homology	135	With_Internal	135
HAX54_000066	DTC	854218	854402	ID=TE_00001606;Identity=0.774;Method=homology	0	With_Internal	0
HAX54_000066	DTT	857285	857475	ID=TE_00003818;Identity=0.765;Method=homology	0	With_Internal	0
HAX54_000067	DTM	869731	870216	ID=TE_00002446;Identity=0.755;Method=homology	0	With_Internal	0
HAX54_000067	DTT	870228	870343	ID=TE_00001878;Identity=0.8;Method=homology	0	With_Internal	0
HAX54_000068	DTM	873283	873383	ID=TE_00003435;Identity=0.792;Method=homology	0	With_Internal	0
HAX54_000069	RLG	877841	880673	ID=TE_00003707_INT;Identity=0.781;Method=homology	0	With_Internal	0
HAX54_000070	XXX	884619	884711	ID=TE_00001421;Identity=0.886;Method=homology	0	With_Internal	0
HAX54_000070	RIX	884636	884745	ID=TE_00001541;Identity=0.869;Method=homology	0	With_Internal	0
HAX54_000070	DTA	885470	885665	ID=TE_00003036;Identity=0.773;Method=homology	0	With_Internal	0
HAX54_000070	DTM	886133	886228	ID=TE_00002253;Identity=0.906;Method=homology	0	With_Internal	0
HAX54_000071	XXX	893699	893798	ID=TE_00001033;Identity=0.839;Method=homology	565	With_Internal	565
HAX54_000072	RLX	989247	989739	ID=TE_00002912_LTR;Identity=0.898;Method=homology	179	With_Internal	179
HAX54_000073	DHH	1081442	1081733	ID=TE_00003061;Identity=0.723;Method=homology	0	With_Internal	0
HAX54_000073	DTM	1081939	1082418	ID=TE_00003775;Identity=0.817;Method=homology	0	With_Internal	0
HAX54_000073	DTC	1082376	1082472	ID=TE_00002621;Identity=0.782;Method=homology	0	With_Internal	0
HAX54_000073	DTM	1082473	1082760	ID=TE_00003141;Identity=0.781;Method=homology	0	With_Internal	0
HAX54_000073	XXX	1082820	1083760	ID=TE_00001207;Identity=0.904;Method=homology	0	With_Internal	0
HAX54_000073	DTC	1083738	1083850	ID=TE_00002621;Identity=0.804;Method=homology	0	With_Internal	0
HAX54_000073	DHH	1083787	1084080	ID=TE_00001819;Identity=0.748;Method=homology	0	With_Internal	0
HAX54_000073	DTM	1083824	1084145	ID=TE_00003141;Identity=0.81;Method=homology	0	With_Internal	0
HAX54_000073	XXX	1084183	1084345	ID=TE_00000228;Identity=0.869;Method=homology	0	With_Internal	0
HAX54_000074	XXX	1111104	1111389	ID=TE_00000513;Identity=0.712;Method=homology	110	With_Internal	110
HAX54_000075	DTT	1131708	1131879	ID=TE_00003691;Identity=0.754;Method=homology	0	With_Internal	0
HAX54_000075	DTT	1132538	1132755	ID=TE_00002697;Identity=0.792;Method=homology	0	With_Internal	0
HAX54_000075	DTM	1132676	1132766	ID=TE_00001879;Identity=0.845;Method=homology	0	With_Internal	0
HAX54_000075	XXX	1133439	1133887	ID=TE_00000518;Identity=0.742;Method=homology	0	With_Internal	0
HAX54_000075	XXX	1134142	1134388	ID=TE_00000518;Identity=0.888;Method=homology	0	With_Internal	0
HAX54_000075	XXX	1134621	1135128	ID=TE_00000518;Identity=0.763;Method=homology	0	With_Internal	0
HAX54_000076	DTM	1165784	1165901	ID=TE_00002053;Identity=0.769;Method=homology	173	With_Internal	173
HAX54_000077	DHH	1170567	1170894	ID=TE_00001801;Identity=0.854;Method=homology	0	With_Internal	0
HAX54_000077	DTH	1173692	1173797	ID=TE_00001760;Identity=0.771;Method=homology	0	With_Internal	0
HAX54_000077	DTM	1173772	1173945	ID=TE_00001682;Identity=0.816;Method=homology	0	With_Internal	0
HAX54_000078	DTM	1183357	1183439	ID=TE_00001753;Identity=0.798;Method=homology	-566	With_Internal	566
HAX54_000079	DTM	1186873	1186960	ID=TE_00002904;Identity=0.829;Method=homology	668	With_Internal	668
HAX54_000080	DHH	1187241	1187358	ID=TE_00001906;Identity=0.83;Method=homology	290	With_Internal	290
HAX54_000081	XXX	1355717	1355803	ID=TE_00000129;Identity=0.821;Method=homology	0	With_Internal	0
HAX54_000081	RLG	1355940	1356050	ID=TE_00002828_LTR;Identity=0.864;Method=homology	0	With_Internal	0
HAX54_000081	DTM	1356490	1356984	ID=TE_00003700;Identity=0.776;Method=homology	0	With_Internal	0
HAX54_000082	DTM	1409986	1410345	ID=TE_00002480;Identity=0.766;Method=homology	-33	With_Internal	33
HAX54_000083	XXX	32754	32870	ID=TE_00000797;Identity=0.816;Method=homology	901	With_Internal	901
HAX54_000084	DTH	41998	42092	ID=TE_00002718;Identity=0.828;Method=homology	0	With_Internal	0
HAX54_000084	DTA	42008	42219	ID=TE_00002646;Identity=0.827;Method=homology	0	With_Internal	0
HAX54_000084	DTM	42793	42921	ID=TE_00003193;Identity=0.802;Method=homology	0	With_Internal	0
HAX54_000084	DTM	43235	43442	ID=TE_00003764;Identity=0.716;Method=homology	0	With_Internal	0
HAX54_000084	DTA	43451	44302	ID=scaffold_10:43451..44302#DNA/DTA;TIR:CAGTGTTCAG_CTGAACACTG_100.0_TSD:GTCACGTT_GTCACGTT_100.0_Len:852;Method=structural	0	With_Internal	0
HAX54_000084	DHH	49655	49735	ID=TE_00001685;Identity=0.802;Method=homology	0	With_Internal	0
HAX54_000084	DTC	49669	49810	ID=TE_00001747;Identity=0.789;Method=homology	0	With_Internal	0
HAX54_000084	DTH	49801	49890	ID=TE_00002718;Identity=0.775;Method=homology	0	With_Internal	0
HAX54_000085	XXX	107571	107658	ID=TE_00000874;Identity=0.932;Method=homology	535	With_Internal	535
HAX54_000086	RLG	110363	110616	ID=TE_00002533_INT;Identity=0.718;Method=homology	137	With_Internal	137
HAX54_000087	RLX	128025	128157	ID=TE_00003363_INT;Identity=0.8;Method=homology	0	With_Internal	0
HAX54_000088	DTH	146051	146816	ID=TE_00002162;Identity=0.776;Method=homology	0	With_Internal	0
HAX54_000089	DTA	155172	155284	ID=TE_00002089;Identity=0.827;Method=homology	0	With_Internal	0
HAX54_000089	DTM	155248	155548	ID=TE_00003214;Identity=0.804;Method=homology	0	With_Internal	0
HAX54_000089	DTA	155921	156046	ID=TE_00002964;Identity=0.78;Method=homology	0	With_Internal	0
HAX54_000089	DTT	156744	156947	ID=TE_00001877;Identity=0.737;Method=homology	0	With_Internal	0
HAX54_000089	DTT	156942	157064	ID=TE_00003778;Identity=0.775;Method=homology	0	With_Internal	0
HAX54_000089	DHH	157411	157566	ID=TE_00001713;Identity=0.727;Method=homology	0	With_Internal	0
HAX54_000089	DHH	157739	158097	ID=TE_00001811;Identity=0.833;Method=homology	0	With_Internal	0
HAX54_000090	DTT	165439	165720	ID=TE_00002831;Identity=0.714;Method=homology	45	With_Internal	45
HAX54_000091	RLG	171542	171802	ID=TE_00002155_LTR;Identity=0.797;Method=homology	-4	With_Internal	4
HAX54_000092	DHH	182516	182796	ID=TE_00001675;Identity=0.787;Method=homology	1819	With_Internal	1819
HAX54_000093	DTC	213016	214420	ID=TE_00003805;Identity=0.814;Method=homology	-756	With_Internal	756
HAX54_000094	DTC	227141	227252	ID=TE_00001627;Identity=0.815;Method=homology	0	With_Internal	0
HAX54_000095	DTM	259583	259672	ID=TE_00002376;Identity=0.897;Method=homology	0	With_Internal	0
HAX54_000096	RLG	260058	260299	ID=TE_00002553_LTR;Identity=0.718;Method=homology	0	With_Internal	0
HAX54_000096	XXX	260300	260445	ID=TE_00000924;Identity=0.895;Method=homology	0	With_Internal	0
HAX54_000096	RLG	260446	260617	ID=TE_00002553_LTR;Identity=0.718;Method=homology	0	With_Internal	0
HAX54_000096	DTC	261830	261987	ID=TE_00002615;Identity=0.81;Method=homology	0	With_Internal	0
HAX54_000096	RLG	263460	266394	ID=TE_00002533_INT;Identity=0.706;Method=homology	0	With_Internal	0
HAX54_000097	RLG	274059	274214	ID=TE_00003110_LTR;Identity=0.774;Method=homology	359	With_Internal	359
HAX54_000098	RLC	292206	292298	ID=TE_00003566_LTR;Identity=0.913;Method=homology	0	With_Internal	0
HAX54_000099	DHH	371934	372213	ID=TE_00001675;Identity=0.764;Method=homology	-131	With_Internal	131
HAX54_000100	DTM	377279	377405	ID=TE_00002384;Identity=0.808;Method=homology	0	With_Internal	0
HAX54_000101	DTT	390891	391128	ID=TE_00002504;Identity=0.86;Method=homology	213	With_Internal	213
HAX54_000102	DHH	443346	443433	ID=TE_00002631;Identity=0.885;Method=homology	0	With_Internal	0
HAX54_000103	DHH	448296	448543	ID=TE_00002820;Identity=0.861;Method=homology	0	With_Internal	0
HAX54_000103	DTC	448591	448679	ID=TE_00001736;Identity=0.784;Method=homology	0	With_Internal	0
HAX54_000103	XXX	450163	450267	ID=TE_00000466;Identity=0.943;Method=homology	0	With_Internal	0
HAX54_000103	RLC	450596	450697	ID=TE_00003478_INT;Identity=0.902;Method=homology	0	With_Internal	0
HAX54_000104	XXX	459082	459179	ID=TE_00000363;Identity=0.949;Method=homology	-557	With_Internal	557
HAX54_000105	DHH	463492	463869	ID=TE_00001851;Identity=0.943;Method=homology	0	With_Internal	0
HAX54_000105	DHH	464467	465011	ID=TE_00001851;Identity=0.926;Method=homology	0	With_Internal	0
HAX54_000105	DHH	465226	465643	ID=TE_00001851;Identity=0.946;Method=homology	0	With_Internal	0
HAX54_000105	DTC	465687	465858	ID=TE_00001945;Identity=0.756;Method=homology	0	With_Internal	0
HAX54_000105	DHH	465909	466390	ID=TE_00001851;Identity=0.927;Method=homology	0	With_Internal	0
HAX54_000105	DTC	466394	466496	ID=TE_00001747;Identity=0.883;Method=homology	0	With_Internal	0
HAX54_000105	DTA	466498	466716	ID=TE_00003181;Identity=0.841;Method=homology	0	With_Internal	0
HAX54_000105	DTH	466779	466871	ID=TE_00002718;Identity=0.826;Method=homology	0	With_Internal	0
HAX54_000105	DTH	466785	466899	ID=TE_00002065;Identity=0.723;Method=homology	0	With_Internal	0
HAX54_000105	DHH	466891	467330	ID=TE_00001851;Identity=0.961;Method=homology	0	With_Internal	0
HAX54_000105	DTH	467383	467480	ID=TE_00001914;Identity=0.826;Method=homology	0	With_Internal	0
HAX54_000105	DTT	467531	467622	ID=TE_00003476;Identity=0.826;Method=homology	0	With_Internal	0
HAX54_000105	DTT	467621	467854	ID=TE_00002988;Identity=0.795;Method=homology	0	With_Internal	0
HAX54_000105	DHH	467959	468111	ID=TE_00001851;Identity=0.948;Method=homology	0	With_Internal	0
HAX54_000105	DHH	468204	468744	ID=TE_00001851;Identity=1;Method=homology	0	With_Internal	0
HAX54_000105	DHH	468785	469348	ID=TE_00001851;Identity=0.995;Method=homology	0	With_Internal	0
HAX54_000105	DTM	469424	469651	ID=TE_00003193;Identity=0.849;Method=homology	0	With_Internal	0
HAX54_000105	DHH	470223	472051	ID=TE_00001851;Identity=0.957;Method=homology	0	With_Internal	0
HAX54_000105	DTM	472109	472451	ID=TE_00003500;Identity=0.801;Method=homology	0	With_Internal	0
HAX54_000105	DTM	472423	472675	ID=TE_00001620;Identity=0.715;Method=homology	0	With_Internal	0
HAX54_000105	DTM	472494	472671	ID=TE_00003568;Identity=0.725;Method=homology	0	With_Internal	0
HAX54_000105	DHH	472675	473174	ID=TE_00001851;Identity=0.934;Method=homology	0	With_Internal	0
HAX54_000105	DTT	473145	473269	ID=TE_00001853;Identity=0.783;Method=homology	0	With_Internal	0
HAX54_000105	DHH	473239	473609	ID=TE_00001851;Identity=0.947;Method=homology	0	With_Internal	0
HAX54_000105	DTC	473609	473745	ID=TE_00001747;Identity=0.854;Method=homology	0	With_Internal	0
HAX54_000105	DHH	473830	475504	ID=TE_00001851;Identity=0.971;Method=homology	0	With_Internal	0
HAX54_000105	DHH	475555	476093	ID=TE_00001851;Identity=0.961;Method=homology	0	With_Internal	0
HAX54_000105	DHH	476219	476526	ID=TE_00001851;Identity=0.919;Method=homology	0	With_Internal	0
HAX54_000106	XXX	499366	499457	ID=TE_00001250;Identity=0.799;Method=homology	0	With_Internal	0
HAX54_000106	DHH	500119	500299	ID=TE_00001614;Identity=0.701;Method=homology	0	With_Internal	0
HAX54_000106	DTT	500304	500491	ID=TE_00001848;Identity=0.717;Method=homology	0	With_Internal	0
HAX54_000106	DTM	501196	501458	ID=TE_00001749;Identity=0.723;Method=homology	0	With_Internal	0
HAX54_000106	DTM	504848	504932	ID=scaffold_10:504848..504932#MITE/DTM;TIR:GGGATAATGC_GCATTATCCC_100.0_TSD:TAAGATATT_TAAGATATT_100.0_Len:85;Method=structural	0	With_Internal	0
HAX54_000106	DTA	507894	508095	ID=TE_00002646;Identity=0.707;Method=homology	0	With_Internal	0
HAX54_000107	DTC	512473	516723	ID=scaffold_10:512473..516723#DNA/DTC;TIR:CACTGAAAAA_TTTTTCCGTG_90.0_TSD:TT_TT_100.0_Len:4251;Method=structural	0	With_Internal	0
HAX54_000108	XXX	568385	568492	ID=TE_00001329;Identity=0.819;Method=homology	-1013	With_Internal	1013
HAX54_000109	RLC	600359	600983	ID=TE_00002021_LTR;Identity=0.819;Method=homology	718	With_Internal	718
HAX54_000110	XXX	632556	632700	ID=TE_00001235;Identity=0.802;Method=homology	0	With_Internal	0
HAX54_000111	DHH	665298	665662	ID=TE_00003272;Identity=0.761;Method=homology	392	With_Internal	392
HAX54_000112	DTM	700831	700961	ID=TE_00001961;Identity=0.784;Method=homology	1285	With_Internal	1285
HAX54_000113	DTH	710679	710992	ID=TE_00001760;Identity=0.751;Method=homology	0	With_Internal	0
HAX54_000113	DTT	710682	710883	ID=TE_00001878;Identity=0.727;Method=homology	0	With_Internal	0
HAX54_000113	DTC	710884	711101	ID=TE_00001954;Identity=0.782;Method=homology	0	With_Internal	0
HAX54_000114	DTT	711846	712044	ID=scaffold_10:711846..712044#MITE/DTT;TIR:CTCCCTCCGT_ACGGAGGGAG_100.0_TSD:TA_TA_100.0_Len:199;Method=structural	251	With_Internal	251
HAX54_000115	XXX	717615	718820	ID=TE_00000542;Identity=0.956;Method=homology	-920	With_Internal	920
HAX54_000116	DTM	730439	730543	ID=TE_00001961;Identity=0.846;Method=homology	835	With_Internal	835
HAX54_000117	DTC	731885	732077	ID=TE_00002228;Identity=0.806;Method=homology	-1119	With_Internal	1119
HAX54_000118	RLC	754146	754269	ID=TE_00003649_INT;Identity=0.825;Method=homology	0	With_Internal	0
HAX54_000118	RLC	754273	754422	ID=TE_00003649_INT;Identity=0.849;Method=homology	0	With_Internal	0
HAX54_000118	DHH	754453	754673	ID=TE_00001790;Identity=0.712;Method=homology	0	With_Internal	0
HAX54_000118	DHH	754747	754879	ID=TE_00002047;Identity=0.749;Method=homology	0	With_Internal	0
HAX54_000119	DTM	759588	759705	ID=TE_00002107;Identity=0.729;Method=homology	-183	With_Internal	183
HAX54_000120	DTM	759588	759705	ID=TE_00002107;Identity=0.729;Method=homology	569	With_Internal	569
HAX54_000121	RLG	866487	868003	ID=TE_00002510_INT;Identity=0.869;Method=homology	318	With_Internal	318
HAX54_000122	RLG	866487	868003	ID=TE_00002510_INT;Identity=0.869;Method=homology	1172	With_Internal	1172
HAX54_000123	RLG	872317	872767	ID=TE_00003432_LTR;Identity=0.853;Method=homology	-1360	With_Internal	1360
HAX54_000125	RLX	953007	954002	ID=TE_00003485_LTR;Identity=0.73;Method=homology	0	With_Internal	0
HAX54_000125	RLX	953582	954150	ID=TE_00002342_LTR;Identity=0.721;Method=homology	0	With_Internal	0
HAX54_000126	DTA	986032	986165	ID=TE_00003659;Identity=0.752;Method=homology	722	With_Internal	722
HAX54_000127	DTM	32486	33194	ID=TE_00002319;Identity=0.778;Method=homology	-308	With_Internal	308
HAX54_000128	RLX	66260	66551	ID=TE_00002743_INT;Identity=0.738;Method=homology	-680	With_Internal	680
HAX54_000129	RLX	292312	292419	ID=TE_00002252_LTR;Identity=0.86;Method=homology	-182	With_Internal	182
HAX54_000130	DTH	324579	324685	ID=TE_00003422;Identity=0.804;Method=homology	28	With_Internal	28
HAX54_000131	DTM	564464	564790	ID=TE_00001998;Identity=0.797;Method=homology	0	With_Internal	0
HAX54_000131	DTM	564591	564908	ID=TE_00003393;Identity=0.779;Method=homology	0	With_Internal	0
HAX54_000132	XXX	25337	25477	ID=TE_00001571;Identity=0.806;Method=homology	-488	With_Internal	488
HAX54_000133	XXX	25337	25477	ID=TE_00001571;Identity=0.806;Method=homology	797	With_Internal	797
HAX54_000134	RLX	33377	34325	ID=TE_00002743_INT;Identity=0.799;Method=homology	0	With_Internal	0
HAX54_000135	DTA	80134	80315	ID=TE_00003210;Identity=0.818;Method=homology	0	With_Internal	0
HAX54_000136	RLC	89506	90171	ID=TE_00003514_INT;Identity=0.71;Method=homology	0	With_Internal	0
HAX54_000136	DTM	92679	96598	ID=scaffold_1000:92679..96598#DNA/DTM;TIR:GAGAAACTCA_TCAGTTTCTC_90.0_TSD:AATACTA_AATACTA_100.0_Len:3920;Method=structural	0	With_Internal	0
HAX54_000137	XXX	198607	198788	ID=TE_00000333;Identity=0.85;Method=homology	-486	With_Internal	486
HAX54_000138	RIX	232589	233063	ID=TE_00000540;Identity=0.722;Method=homology	0	With_Internal	0
HAX54_000138	DTM	233127	233208	ID=TE_00002433;Identity=0.878;Method=homology	0	With_Internal	0
HAX54_000138	DTC	233753	233836	ID=TE_00001957;Identity=0.843;Method=homology	0	With_Internal	0
HAX54_000138	DTA	233775	233976	ID=TE_00002646;Identity=0.867;Method=homology	0	With_Internal	0
HAX54_000138	DTM	233799	234043	ID=TE_00001699;Identity=0.74;Method=homology	0	With_Internal	0
HAX54_000139	DTC	236636	236930	ID=TE_00002321;Identity=0.788;Method=homology	-368	With_Internal	368
HAX54_000140	DTH	248262	248370	ID=TE_00003307;Identity=0.84;Method=homology	-18	With_Internal	18
HAX54_000141	DTH	253361	253710	ID=TE_00002539;Identity=0.792;Method=homology	151	With_Internal	151
HAX54_000142	DTH	253361	253710	ID=TE_00002539;Identity=0.792;Method=homology	2585	With_Internal	2585
HAX54_000143	XXX	269085	269231	ID=TE_00000398;Identity=0.843;Method=homology	586	With_Internal	586
HAX54_000144	DHH	274352	274534	ID=TE_00001757;Identity=0.74;Method=homology	-650	With_Internal	650
HAX54_000145	XXX	283642	283888	ID=TE_00000495;Identity=0.861;Method=homology	-778	With_Internal	778
HAX54_000146	DHH	313160	313681	ID=TE_00001803;Identity=0.856;Method=homology	-718	With_Internal	718
HAX54_000147	XXX	324612	324751	ID=TE_00000353;Identity=0.787;Method=homology	0	With_Internal	0
HAX54_000148	DHH	32496	32741	ID=TE_00001688;Identity=0.724;Method=homology	0	With_Internal	0
HAX54_000148	DTM	32716	32935	ID=TE_00002810;Identity=0.724;Method=homology	0	With_Internal	0
HAX54_000148	DHH	33518	33656	ID=TE_00001852;Identity=0.792;Method=homology	0	With_Internal	0
HAX54_000148	DHH	33536	33822	ID=TE_00001836;Identity=0.746;Method=homology	0	With_Internal	0
HAX54_000148	DTT	33573	33694	ID=TE_00002800;Identity=0.779;Method=homology	0	With_Internal	0
HAX54_000148	DTM	33695	33854	ID=TE_00002929;Identity=0.824;Method=homology	0	With_Internal	0
HAX54_000148	DHH	33973	34088	ID=TE_00001654;Identity=0.798;Method=homology	0	With_Internal	0
HAX54_000148	DTH	34201	38111	ID=TE_00002192;Identity=0.981;Method=homology	0	With_Internal	0
HAX54_000149	DTH	1163	1372	ID=TE_00001717;Identity=0.774;Method=homology	0	With_Internal	0
HAX54_000149	DTM	1194	1441	ID=TE_00003722;Identity=0.767;Method=homology	0	With_Internal	0
HAX54_000149	DTM	1442	1527	ID=TE_00003212;Identity=0.724;Method=homology	0	With_Internal	0
HAX54_000149	DHH	1528	2260	ID=TE_00002631;Identity=0.766;Method=homology	0	With_Internal	0
HAX54_000150	RLX	41784	41895	ID=TE_00002252_LTR;Identity=0.829;Method=homology	0	With_Internal	0
HAX54_000151	RLX	14010	14223	ID=TE_00002311_LTR;Identity=0.868;Method=homology	-1740	With_Internal	1740
HAX54_000152	DTM	9674	9898	ID=TE_00002937;Identity=0.741;Method=homology	389	With_Internal	389
HAX54_000153	DTT	13858	13970	ID=TE_00003238;Identity=0.839;Method=homology	0	With_Internal	0
HAX54_000154	DTA	19080	19217	ID=TE_00002646;Identity=0.787;Method=homology	0	With_Internal	0
HAX54_000154	DTM	20346	20466	ID=TE_00001824;Identity=0.767;Method=homology	0	With_Internal	0
HAX54_000154	DTM	20525	20631	ID=TE_00001824;Identity=0.821;Method=homology	0	With_Internal	0
HAX54_000154	DTT	23298	23494	ID=TE_00002673;Identity=0.86;Method=homology	0	With_Internal	0
HAX54_000155	DTH	35124	35255	ID=TE_00001760;Identity=0.748;Method=homology	0	With_Internal	0
HAX54_000155	DTM	35181	35377	ID=TE_00001682;Identity=0.725;Method=homology	0	With_Internal	0
HAX54_000155	DHH	35225	35496	ID=TE_00001951;Identity=0.787;Method=homology	0	With_Internal	0
HAX54_000156	DTT	41435	41611	ID=TE_00001848;Identity=0.741;Method=homology	0	With_Internal	0
HAX54_000156	DTT	41893	42069	ID=TE_00003051;Identity=0.8;Method=homology	0	With_Internal	0
HAX54_000158	DTA	27017	27185	ID=TE_00003036;Identity=0.715;Method=homology	0	With_Internal	0
HAX54_000159	DTA	34015	34257	ID=TE_00003036;Identity=0.722;Method=homology	0	With_Internal	0
HAX54_000159	XXX	34290	34373	ID=TE_00000508;Identity=0.847;Method=homology	0	With_Internal	0
HAX54_000160	XXX	40770	40913	ID=TE_00000258;Identity=0.755;Method=homology	-124	With_Internal	124
HAX54_000161	DTT	50217	50488	ID=TE_00002800;Identity=0.76;Method=homology	0	With_Internal	0
HAX54_000161	DTT	50252	50539	ID=TE_00002800;Identity=0.741;Method=homology	0	With_Internal	0
HAX54_000161	DHH	50604	50853	ID=TE_00001688;Identity=0.788;Method=homology	0	With_Internal	0
HAX54_000161	DTT	50777	50864	ID=TE_00002800;Identity=0.814;Method=homology	0	With_Internal	0
HAX54_000162	RIX	58603	59456	ID=TE_00000985;Identity=0.892;Method=homology	7	With_Internal	7
HAX54_000163	DHH	61343	61430	ID=TE_00001956;Identity=0.874;Method=homology	0	With_Internal	0
HAX54_000163	DTC	62601	62687	ID=TE_00001957;Identity=0.812;Method=homology	0	With_Internal	0
HAX54_000164	DTA	67876	71743	ID=scaffold_1001:67876..71743#DNA/DTA;TIR:CAGTGGAAAG_CTTTCCACTG_100.0_TSD:AAATATTT_AAATATTT_100.0_Len:3868;Method=structural	0	With_Internal	0
HAX54_000165	DTH	80409	81456	ID=TE_00001968;Identity=0.819;Method=homology	-1606	With_Internal	1606
HAX54_000166	DTA	91725	91881	ID=TE_00002646;Identity=0.782;Method=homology	0	With_Internal	0
HAX54_000166	DTM	92916	93035	ID=TE_00003477;Identity=0.773;Method=homology	0	With_Internal	0
HAX54_000167	DTM	97086	99766	ID=scaffold_1001:97086..99766#DNA/DTM;TIR:CCTTAATTAG_CTAGTTAAGG_90.0_TSD:TAATTTTA_TAATTTTT_87.5_Len:2681;Method=structural	0	With_Internal	0
HAX54_000168	DTC	107103	107247	ID=TE_00001747;Identity=0.84;Method=homology	0	With_Internal	0
HAX54_000168	DTM	107976	108066	ID=TE_00003477;Identity=0.809;Method=homology	0	With_Internal	0
HAX54_000168	DTM	108001	108081	ID=TE_00001620;Identity=0.795;Method=homology	0	With_Internal	0
HAX54_000168	DTM	114630	114750	ID=TE_00002037;Identity=0.893;Method=homology	0	With_Internal	0
HAX54_000168	DTM	114634	114788	ID=TE_00001691;Identity=0.757;Method=homology	0	With_Internal	0
HAX54_000168	DTC	114676	114797	ID=TE_00001880;Identity=0.784;Method=homology	0	With_Internal	0
HAX54_000168	RLC	115054	120455	ID=scaffold_1001:115054..120455#LTR/Copia;Parent=repeat_region111;motif=TGCA;tsd=CAAC;ltr_identity=0.9715;seq_number=1000;Method=structural	0	With_Internal	0
HAX54_000169	XXX	144653	144902	ID=TE_00001276;Identity=0.912;Method=homology	-510	With_Internal	510
HAX54_000170	DHH	149738	149833	ID=TE_00001956;Identity=0.872;Method=homology	0	With_Internal	0
HAX54_000171	DTM	174098	174224	ID=TE_00001773;Identity=0.758;Method=homology	0	With_Internal	0
HAX54_000172	DTM	191924	192778	ID=TE_00003568;Identity=0.717;Method=homology	-428	With_Internal	428
HAX54_000173	DHH	195903	195994	ID=TE_00001836;Identity=0.778;Method=homology	-2463	With_Internal	2463
HAX54_000174	DTT	201913	202124	ID=TE_00002956;Identity=0.821;Method=homology	0	With_Internal	0
HAX54_000174	DTC	202823	203350	ID=scaffold_1001:202823..203350#MITE/DTC;TIR:CACTACACAA_TTGTGTAGCG_90.0_TSD:GC_GC_100.0_Len:528;Method=structural	0	With_Internal	0
HAX54_000174	DTC	203591	203711	ID=TE_00003183;Identity=0.793;Method=homology	0	With_Internal	0
HAX54_000174	DTM	203612	203850	ID=TE_00003214;Identity=0.755;Method=homology	0	With_Internal	0
HAX54_000175	DTT	207089	207335	ID=TE_00002501;Identity=0.849;Method=homology	0	With_Internal	0
HAX54_000175	DTT	214747	214839	ID=TE_00001864;Identity=0.774;Method=homology	0	With_Internal	0
HAX54_000175	DTC	214781	214993	ID=TE_00001954;Identity=0.733;Method=homology	0	With_Internal	0
HAX54_000175	DTC	215062	215184	ID=TE_00001882;Identity=0.711;Method=homology	0	With_Internal	0
HAX54_000175	DTT	215200	215281	ID=TE_00001878;Identity=0.762;Method=homology	0	With_Internal	0
HAX54_000176	DTA	222445	224102	ID=TE_00003260;Identity=0.917;Method=homology	-1499	With_Internal	1499
HAX54_000177	DHH	230472	231145	ID=TE_00003571;Identity=0.84;Method=homology	441	With_Internal	441
HAX54_000178	DHH	230472	231145	ID=TE_00003571;Identity=0.84;Method=homology	-2686	With_Internal	2686
HAX54_000179	DTA	239307	239497	ID=TE_00002646;Identity=0.703;Method=homology	0	With_Internal	0
HAX54_000179	DTT	239386	239519	ID=TE_00003576;Identity=0.748;Method=homology	0	With_Internal	0
HAX54_000179	DTC	240120	240527	ID=TE_00001657;Identity=0.708;Method=homology	0	With_Internal	0
HAX54_000179	DTC	241746	241886	ID=TE_00001747;Identity=0.83;Method=homology	0	With_Internal	0
HAX54_000179	DTA	241887	241967	ID=TE_00002646;Identity=0.798;Method=homology	0	With_Internal	0
HAX54_000179	DHH	241887	241973	ID=TE_00001718;Identity=0.733;Method=homology	0	With_Internal	0
HAX54_000180	DTT	255864	255964	ID=TE_00001878;Identity=0.773;Method=homology	0	With_Internal	0
HAX54_000181	DTT	266724	266871	ID=TE_00001632;Identity=0.751;Method=homology	0	With_Internal	0
HAX54_000182	DTT	283923	284178	ID=TE_00002956;Identity=0.726;Method=homology	-1318	With_Internal	1318
HAX54_000183	DTA	288958	289168	ID=TE_00003036;Identity=0.731;Method=homology	0	With_Internal	0
HAX54_000183	DTM	289027	289277	ID=TE_00003376;Identity=0.742;Method=homology	0	With_Internal	0
HAX54_000184	DHH	294417	294498	ID=TE_00001618;Identity=0.768;Method=homology	156	With_Internal	156
HAX54_000185	DHH	299778	299866	ID=TE_00001664;Identity=0.75;Method=homology	-1671	With_Internal	1671
HAX54_000186	DTM	304362	304479	ID=TE_00002380;Identity=0.763;Method=homology	0	With_Internal	0
HAX54_000187	DTC	315579	315688	ID=TE_00001921;Identity=0.784;Method=homology	0	With_Internal	0
HAX54_000188	DHH	321515	321668	ID=TE_00001762;Identity=0.748;Method=homology	0	With_Internal	0
HAX54_000188	XXX	322500	322712	ID=TE_00001302;Identity=0.915;Method=homology	0	With_Internal	0
HAX54_000189	XXX	326717	326916	ID=TE_00001302;Identity=0.891;Method=homology	-494	With_Internal	494
HAX54_000190	DTA	6086	6696	ID=TE_00002552;Identity=0.839;Method=homology	0	With_Internal	0
HAX54_000191	XXX	42933	43016	ID=TE_00001481;Identity=0.817;Method=homology	675	With_Internal	675
HAX54_000192	DTH	15369	15525	ID=TE_00002415;Identity=0.728;Method=homology	0	With_Internal	0
HAX54_000192	DTA	20096	20264	ID=TE_00002261;Identity=0.75;Method=homology	0	With_Internal	0
HAX54_000193	RLG	1	1085	ID=TE_00002738_LTR;Identity=0.725;Method=homology	-40	With_Internal	40
HAX54_000194	DHH	16630	16729	ID=TE_00003571;Identity=0.8;Method=homology	264	With_Internal	264
HAX54_000195	DHH	21753	21841	ID=TE_00002496;Identity=0.87;Method=homology	244	With_Internal	244
HAX54_000196	DTM	27842	28790	ID=TE_00002490;Identity=0.784;Method=homology	-672	With_Internal	672
HAX54_000197	RLX	42296	42407	ID=TE_00002252_LTR;Identity=0.836;Method=homology	0	With_Internal	0
HAX54_000197	RLG	42909	43203	ID=TE_00003461_LTR;Identity=0.832;Method=homology	0	With_Internal	0
HAX54_000198	RLX	44894	46018	ID=TE_00003807_INT;Identity=0.868;Method=homology	149	With_Internal	149
HAX54_000199	DHH	135773	136501	ID=TE_00002631;Identity=0.754;Method=homology	0	With_Internal	0
HAX54_000200	DTT	316501	316795	ID=TE_00003480;Identity=0.761;Method=homology	0	With_Internal	0
HAX54_000201	XXX	35796	37487	ID=TE_00000233;Identity=0.91;Method=homology	1100	With_Internal	1100
HAX54_000202	RLC	39666	39862	ID=TE_00003566_LTR;Identity=0.92;Method=homology	0	With_Internal	0
HAX54_000202	RLC	39863	39943	ID=TE_00003548_INT;Identity=0.893;Method=homology	0	With_Internal	0
HAX54_000202	RLC	40586	40683	ID=TE_00003566_LTR;Identity=0.948;Method=homology	0	With_Internal	0
HAX54_000203	DHH	7361	7897	ID=TE_00002364;Identity=0.728;Method=homology	5435	With_Internal	5435
HAX54_000204	DTM	33223	33380	ID=TE_00001824;Identity=0.759;Method=homology	0	With_Internal	0
HAX54_000204	DTA	33240	33418	ID=TE_00002646;Identity=0.732;Method=homology	0	With_Internal	0
HAX54_000205	DTM	12181	12414	ID=TE_00003317;Identity=0.815;Method=homology	0	With_Internal	0
HAX54_000205	RLX	13530	14451	ID=TE_00003708_INT;Identity=0.732;Method=homology	0	With_Internal	0
HAX54_000206	DHH	18864	19004	ID=TE_00003728;Identity=0.774;Method=homology	-238	With_Internal	238
HAX54_000207	DTA	29407	29609	ID=TE_00003221;Identity=0.842;Method=homology	0	With_Internal	0
HAX54_000207	DHH	30491	30770	ID=TE_00001932;Identity=0.742;Method=homology	0	With_Internal	0
HAX54_000208	DTM	16078	16247	ID=TE_00001821;Identity=0.734;Method=homology	0	With_Internal	0
HAX54_000208	DTM	16327	16408	ID=TE_00002669;Identity=0.854;Method=homology	0	With_Internal	0
HAX54_000208	DTH	16378	16538	ID=TE_00002188;Identity=0.806;Method=homology	0	With_Internal	0
HAX54_000208	DTC	16410	16544	ID=TE_00001650;Identity=0.832;Method=homology	0	With_Internal	0
HAX54_000209	DTC	26979	27097	ID=TE_00001882;Identity=0.729;Method=homology	0	With_Internal	0
HAX54_000209	XXX	27138	27272	ID=TE_00001591;Identity=0.809;Method=homology	0	With_Internal	0
HAX54_000209	DTA	27283	27432	ID=TE_00002796;Identity=0.736;Method=homology	0	With_Internal	0
HAX54_000209	DTT	27308	28074	ID=TE_00001864;Identity=0.733;Method=homology	0	With_Internal	0
HAX54_000209	DTH	27352	27585	ID=TE_00002975;Identity=0.729;Method=homology	0	With_Internal	0
HAX54_000209	DTM	27586	28342	ID=TE_00003027;Identity=0.722;Method=homology	0	With_Internal	0
HAX54_000209	DTM	28343	28549	ID=TE_00001774;Identity=0.737;Method=homology	0	With_Internal	0
HAX54_000209	DTT	28708	28930	ID=TE_00003594;Identity=0.821;Method=homology	0	With_Internal	0
HAX54_000209	DTC	29548	29777	ID=TE_00001945;Identity=0.784;Method=homology	0	With_Internal	0
HAX54_000210	DTM	6848	7682	ID=TE_00002025;Identity=0.881;Method=homology	1049	With_Internal	1049
HAX54_000211	RLG	110013	110736	ID=TE_00002959_LTR;Identity=0.807;Method=homology	74	With_Internal	74
HAX54_000212	DTC	202444	202728	ID=TE_00002973;Identity=0.737;Method=homology	742	With_Internal	742
HAX54_000213	DTT	213093	213441	ID=TE_00003480;Identity=0.791;Method=homology	0	With_Internal	0
HAX54_000213	DTM	213442	213588	ID=TE_00003002;Identity=0.722;Method=homology	0	With_Internal	0
HAX54_000214	DTT	222218	222565	ID=TE_00003480;Identity=0.789;Method=homology	0	With_Internal	0
HAX54_000214	DTM	222566	222749	ID=TE_00003002;Identity=0.723;Method=homology	0	With_Internal	0
HAX54_000215	DHH	4582	4843	ID=TE_00001808;Identity=0.758;Method=homology	-1805	With_Internal	1805
HAX54_000217	DHH	977	1218	ID=TE_00003583;Identity=0.822;Method=homology	418	With_Internal	418
HAX54_000218	DTT	8915	9155	ID=TE_00003117;Identity=0.798;Method=homology	-409	With_Internal	409
HAX54_000219	RLC	15186	15290	ID=TE_00003225_INT;Identity=0.861;Method=homology	-721	With_Internal	721
HAX54_000220	DTM	33797	34623	ID=TE_00002025;Identity=0.849;Method=homology	0	With_Internal	0
HAX54_000221	RLG	40490	40611	ID=TE_00002584_INT;Identity=0.746;Method=homology	0	With_Internal	0
HAX54_000221	DTC	40602	41057	ID=TE_00002535;Identity=0.786;Method=homology	0	With_Internal	0
HAX54_000222	DTC	19694	20044	ID=TE_00003229;Identity=0.713;Method=homology	128	With_Internal	128
HAX54_000223	DTA	8507	8620	ID=TE_00002411;Identity=0.794;Method=homology	263	With_Internal	263
HAX54_000224	DTM	9372	9462	ID=TE_00001827;Identity=0.811;Method=homology	0	With_Internal	0
HAX54_000224	DTA	10881	11086	ID=TE_00002646;Identity=0.783;Method=homology	0	With_Internal	0
HAX54_000224	RLC	12892	13006	ID=TE_00003192_LTR;Identity=0.867;Method=homology	0	With_Internal	0
HAX54_000224	RLC	13110	13376	ID=TE_00003276_INT;Identity=0.878;Method=homology	0	With_Internal	0
HAX54_000224	DHH	13655	13744	ID=TE_00001963;Identity=0.767;Method=homology	0	With_Internal	0
HAX54_000224	DTM	13668	13805	ID=TE_00001773;Identity=0.774;Method=homology	0	With_Internal	0
HAX54_000225	DTH	23264	23399	ID=TE_00001760;Identity=0.794;Method=homology	0	With_Internal	0
HAX54_000225	DTA	23638	23830	ID=TE_00002646;Identity=0.713;Method=homology	0	With_Internal	0
HAX54_000225	RLC	28815	29078	ID=TE_00003218_LTR;Identity=0.852;Method=homology	0	With_Internal	0
HAX54_000225	DTT	29520	29617	ID=TE_00001878;Identity=0.796;Method=homology	0	With_Internal	0
HAX54_000225	DTT	29684	30082	ID=TE_00001878;Identity=0.826;Method=homology	0	With_Internal	0
HAX54_000225	DTM	29700	30439	ID=TE_00003568;Identity=0.716;Method=homology	0	With_Internal	0
HAX54_000225	DTH	29820	30448	ID=TE_00002975;Identity=0.736;Method=homology	0	With_Internal	0
HAX54_000225	RLC	30608	30877	ID=TE_00003218_LTR;Identity=0.82;Method=homology	0	With_Internal	0
HAX54_000226	RLC	36934	39076	ID=TE_00003402_INT;Identity=0.701;Method=homology	-1793	With_Internal	1793
HAX54_000227	DHH	45092	45176	ID=TE_00001984;Identity=0.859;Method=homology	-766	With_Internal	766
HAX54_000228	RLX	62427	63826	ID=TE_00003485_LTR;Identity=0.825;Method=homology	-730	With_Internal	730
HAX54_000229	DTC	81483	81642	ID=TE_00003660;Identity=0.741;Method=homology	0	With_Internal	0
HAX54_000230	DTC	123636	123752	ID=TE_00002359;Identity=0.807;Method=homology	1429	With_Internal	1429
HAX54_000231	RLX	134735	135144	ID=TE_00002743_INT;Identity=0.719;Method=homology	-213	With_Internal	213
HAX54_000232	DTC	152616	152971	ID=TE_00003143;Identity=0.771;Method=homology	0	With_Internal	0
HAX54_000233	DHH	196651	197585	ID=TE_00003586;Identity=0.89;Method=homology	-687	With_Internal	687
HAX54_000234	XXX	222919	223047	ID=TE_00000043;Identity=0.79;Method=homology	0	With_Internal	0
HAX54_000234	XXX	223056	223251	ID=TE_00000333;Identity=0.892;Method=homology	0	With_Internal	0
HAX54_000234	RLG	223779	225142	ID=TE_00002527_INT;Identity=0.755;Method=homology	0	With_Internal	0
HAX54_000234	RLG	225536	226244	ID=TE_00002527_INT;Identity=0.739;Method=homology	0	With_Internal	0
HAX54_000234	DTM	226061	226354	ID=TE_00003031;Identity=0.72;Method=homology	0	With_Internal	0
HAX54_000234	DTM	226398	226847	ID=TE_00003700;Identity=0.784;Method=homology	0	With_Internal	0
HAX54_000234	XXX	227480	227576	ID=TE_00000825;Identity=0.737;Method=homology	0	With_Internal	0
HAX54_000234	RLG	227812	227901	ID=TE_00002401_LTR;Identity=0.795;Method=homology	0	With_Internal	0
HAX54_000235	RLX	233894	234703	ID=TE_00002247_LTR;Identity=0.801;Method=homology	-370	With_Internal	370
HAX54_000236	DTC	40502	40595	ID=TE_00002359;Identity=0.811;Method=homology	459	With_Internal	459
HAX54_000237	DTM	9153	12133	ID=scaffold_10044:9153..12133#DNA/DTM;TIR:GCTATTTTCC_CGAAAATAGC_90.0_TSD:ATTTACA_ATTTACA_100.0_Len:2981;Method=structural	0	With_Internal	0
HAX54_000237	DTC	12252	12364	ID=TE_00001911;Identity=0.786;Method=homology	0	With_Internal	0
HAX54_000238	DTH	20892	21355	ID=TE_00002011;Identity=0.839;Method=homology	-274	With_Internal	274
HAX54_000239	DTM	40593	40714	ID=TE_00001620;Identity=0.796;Method=homology	-492	With_Internal	492
HAX54_000240	RLG	14077	14294	ID=TE_00003038_INT;Identity=0.782;Method=homology	0	With_Internal	0
HAX54_000240	XXX	14288	14428	ID=TE_00000016;Identity=0.862;Method=homology	0	With_Internal	0
HAX54_000240	RLG	14807	14959	ID=TE_00003038_INT;Identity=0.805;Method=homology	0	With_Internal	0
HAX54_000241	RLG	28665	30227	ID=TE_00003638_LTR;Identity=0.793;Method=homology	-603	With_Internal	603
HAX54_000242	RLG	29866	30343	ID=TE_00003314_INT;Identity=0.891;Method=homology	330	With_Internal	330
HAX54_000243	RLG	5683	7085	ID=TE_00002082_LTR;Identity=0.809;Method=homology	442	With_Internal	442
HAX54_000244	DTT	37661	37901	ID=TE_00003595;Identity=0.806;Method=homology	0	With_Internal	0
HAX54_000244	DTC	37672	37931	ID=TE_00001916;Identity=0.809;Method=homology	0	With_Internal	0
HAX54_000246	DTC	136871	136974	ID=TE_00002621;Identity=0.871;Method=homology	1295	With_Internal	1295
HAX54_000247	DHH	164681	164926	ID=TE_00003731;Identity=0.838;Method=homology	-565	With_Internal	565
HAX54_000248	RLG	170050	170152	ID=TE_00003038_INT;Identity=0.765;Method=homology	0	With_Internal	0
HAX54_000249	XXX	242610	242853	ID=TE_00001452;Identity=0.94;Method=homology	0	With_Internal	0
HAX54_000249	XXX	242904	243138	ID=TE_00001452;Identity=0.931;Method=homology	0	With_Internal	0
HAX54_000249	XXX	244273	244645	ID=TE_00000510;Identity=0.962;Method=homology	0	With_Internal	0
HAX54_000249	XXX	244683	244843	ID=TE_00000510;Identity=0.95;Method=homology	0	With_Internal	0
HAX54_000250	XXX	249389	249959	ID=TE_00000786;Identity=0.912;Method=homology	196	With_Internal	196
HAX54_000251	RLG	277386	282548	ID=TE_00002822_INT;Identity=0.712;Method=homology	48	With_Internal	48
HAX54_000252	DHH	311943	312209	ID=TE_00003571;Identity=0.831;Method=homology	594	With_Internal	594
HAX54_000253	DTM	19834	20053	ID=TE_00003722;Identity=0.748;Method=homology	0	With_Internal	0
HAX54_000253	DTH	19903	20111	ID=TE_00001717;Identity=0.763;Method=homology	0	With_Internal	0
HAX54_000253	DHH	19949	20153	ID=TE_00003109;Identity=0.774;Method=homology	0	With_Internal	0
HAX54_000254	DTM	9584	9813	ID=TE_00003722;Identity=0.746;Method=homology	0	With_Internal	0
HAX54_000255	XXX	35380	35574	ID=TE_00000333;Identity=0.881;Method=homology	-528	With_Internal	528
HAX54_000256	RLG	2334	2439	ID=TE_00002233_LTR;Identity=0.791;Method=homology	-890	With_Internal	890
HAX54_000257	DHH	29383	29489	ID=TE_00001808;Identity=0.785;Method=homology	73	With_Internal	73
HAX54_000258	RLG	32176	34127	ID=TE_00002738_LTR;Identity=0.725;Method=homology	-1622	With_Internal	1622
HAX54_000259	DTM	24408	24635	ID=TE_00003002;Identity=0.7;Method=homology	0	With_Internal	0
HAX54_000259	XXX	24632	24731	ID=TE_00000281;Identity=0.97;Method=homology	0	With_Internal	0
HAX54_000259	XXX	24955	25039	ID=TE_00000098;Identity=0.94;Method=homology	0	With_Internal	0
HAX54_000259	DTM	25053	25849	ID=TE_00003002;Identity=0.825;Method=homology	0	With_Internal	0
HAX54_000259	RLX	26865	27092	ID=TE_00003485_LTR;Identity=0.901;Method=homology	0	With_Internal	0
HAX54_000260	RLX	33020	33693	ID=TE_00002920_INT;Identity=0.806;Method=homology	0	With_Internal	0
HAX54_000261	RLG	324232	324544	ID=TE_00002991_INT;Identity=0.785;Method=homology	19	With_Internal	19
HAX54_000262	DTM	42483	42981	ID=TE_00002609;Identity=0.813;Method=homology	-171	With_Internal	171
HAX54_000263	RLG	1	100	ID=TE_00002822_INT;Identity=0.818;Method=homology	42	With_Internal	42
HAX54_000264	DTM	10522	10953	ID=TE_00002308;Identity=0.776;Method=homology	223	With_Internal	223
HAX54_000265	XXX	17812	18103	ID=TE_00000801;Identity=0.806;Method=homology	0	With_Internal	0
HAX54_000265	XXX	17862	18251	ID=TE_00000257;Identity=0.826;Method=homology	0	With_Internal	0
HAX54_000265	DHH	18284	18636	ID=TE_00002033;Identity=0.838;Method=homology	0	With_Internal	0
HAX54_000266	DTT	27338	28025	ID=TE_00001662;Identity=0.871;Method=homology	-376	With_Internal	376
HAX54_000267	DTT	6520	6604	ID=TE_00002841;Identity=0.882;Method=homology	-672	With_Internal	672
HAX54_000268	DTA	3038	3186	ID=TE_00003083;Identity=0.81;Method=homology	0	With_Internal	0
HAX54_000268	DTA	6091	6659	ID=TE_00003083;Identity=0.95;Method=homology	0	With_Internal	0
HAX54_000268	DTA	7045	7290	ID=TE_00002967;Identity=0.907;Method=homology	0	With_Internal	0
HAX54_000269	RLG	27079	27630	ID=TE_00002792_LTR;Identity=0.81;Method=homology	0	With_Internal	0
HAX54_000269	RLG	27632	27821	ID=TE_00003461_LTR;Identity=0.811;Method=homology	0	With_Internal	0
HAX54_000269	RLX	27725	27821	ID=TE_00003807_INT;Identity=0.77;Method=homology	0	With_Internal	0
HAX54_000269	RLX	27822	27929	ID=TE_00002737_INT;Identity=0.907;Method=homology	0	With_Internal	0
HAX54_000269	RLX	27930	28064	ID=TE_00003807_INT;Identity=0.77;Method=homology	0	With_Internal	0
HAX54_000269	RLG	27982	28079	ID=TE_00003025_INT;Identity=0.826;Method=homology	0	With_Internal	0
HAX54_000269	RLX	28025	28123	ID=TE_00002737_INT;Identity=0.808;Method=homology	0	With_Internal	0
HAX54_000270	RLX	29876	31520	ID=TE_00003807_INT;Identity=0.861;Method=homology	79	With_Internal	79
HAX54_000271	DTA	46358	46485	ID=TE_00003176;Identity=0.76;Method=homology	0	With_Internal	0
HAX54_000271	DTC	46586	46750	ID=TE_00001921;Identity=0.729;Method=homology	0	With_Internal	0
HAX54_000272	DTC	51052	51235	ID=TE_00003501;Identity=0.756;Method=homology	-468	With_Internal	468
HAX54_000273	RLX	63744	64022	ID=TE_00001967_LTR;Identity=0.916;Method=homology	11	With_Internal	11
HAX54_000274	DTC	153844	154084	ID=TE_00002081;Identity=0.837;Method=homology	0	With_Internal	0
HAX54_000274	DTC	154485	154750	ID=TE_00003143;Identity=0.728;Method=homology	0	With_Internal	0
HAX54_000274	DTM	154602	155138	ID=TE_00002181;Identity=0.71;Method=homology	0	With_Internal	0
HAX54_000274	DTC	155297	155434	ID=TE_00003143;Identity=0.827;Method=homology	0	With_Internal	0
HAX54_000274	DHH	155701	155838	ID=TE_00001783;Identity=0.808;Method=homology	0	With_Internal	0
HAX54_000275	DTT	167727	167904	ID=TE_00001632;Identity=0.747;Method=homology	0	With_Internal	0
HAX54_000276	DTM	180507	180848	ID=TE_00002304;Identity=0.778;Method=homology	0	With_Internal	0
HAX54_000276	DTC	180861	181090	ID=TE_00003236;Identity=0.743;Method=homology	0	With_Internal	0
HAX54_000276	DTC	181268	181398	ID=TE_00003236;Identity=0.776;Method=homology	0	With_Internal	0
HAX54_000276	DTT	182470	182862	ID=TE_00002470;Identity=0.717;Method=homology	0	With_Internal	0
HAX54_000276	RLC	183009	183255	ID=TE_00002986_LTR;Identity=0.881;Method=homology	0	With_Internal	0
HAX54_000276	RLC	183259	183350	ID=TE_00003155_INT;Identity=0.911;Method=homology	0	With_Internal	0
HAX54_000277	DTM	205526	205723	ID=TE_00001972;Identity=0.821;Method=homology	193	With_Internal	193
HAX54_000278	DTH	32269	32419	ID=TE_00002300;Identity=0.829;Method=homology	-4	With_Internal	4
HAX54_000279	DTC	24537	25078	ID=TE_00002973;Identity=0.742;Method=homology	387	With_Internal	387
HAX54_000280	DTC	24537	25078	ID=TE_00002973;Identity=0.742;Method=homology	792	With_Internal	792
HAX54_000281	RLG	31744	32582	ID=TE_00003638_LTR;Identity=0.749;Method=homology	-539	With_Internal	539
HAX54_000282	RLG	21429	21670	ID=TE_00002451_INT;Identity=0.713;Method=homology	0	With_Internal	0
HAX54_000283	XXX	36634	36773	ID=TE_00001112;Identity=0.971;Method=homology	0	With_Internal	0
HAX54_000283	DTH	37100	37778	ID=TE_00002638;Identity=0.844;Method=homology	0	With_Internal	0
HAX54_000283	DHH	37922	38129	ID=TE_00001787;Identity=0.863;Method=homology	0	With_Internal	0
HAX54_000283	XXX	38165	38488	ID=TE_00000468;Identity=0.915;Method=homology	0	With_Internal	0
HAX54_000283	XXX	38504	38887	ID=TE_00000916;Identity=0.86;Method=homology	0	With_Internal	0
HAX54_000283	DTT	38762	38958	ID=TE_00002367;Identity=0.797;Method=homology	0	With_Internal	0
HAX54_000284	DTC	42163	42373	ID=TE_00002123;Identity=0.791;Method=homology	0	With_Internal	0
HAX54_000285	RLC	48067	49220	ID=TE_00003514_INT;Identity=0.834;Method=homology	0	With_Internal	0
HAX54_000285	RLC	49597	51073	ID=TE_00003514_INT;Identity=0.841;Method=homology	0	With_Internal	0
HAX54_000286	DTC	64118	64382	ID=TE_00002545;Identity=0.816;Method=homology	-1630	With_Internal	1630
HAX54_000287	DTM	70388	70561	ID=TE_00003424;Identity=0.832;Method=homology	0	With_Internal	0
HAX54_000287	DTM	70609	70870	ID=TE_00003424;Identity=0.84;Method=homology	0	With_Internal	0
HAX54_000287	DTC	70856	71032	ID=TE_00001957;Identity=0.836;Method=homology	0	With_Internal	0
HAX54_000287	DTM	71481	71660	ID=TE_00003424;Identity=0.775;Method=homology	0	With_Internal	0
HAX54_000287	DHH	71676	71823	ID=TE_00002835;Identity=0.714;Method=homology	0	With_Internal	0
HAX54_000287	DTM	72024	72287	ID=TE_00002669;Identity=0.791;Method=homology	0	With_Internal	0
HAX54_000287	DTM	72330	72442	ID=TE_00003342;Identity=0.73;Method=homology	0	With_Internal	0
HAX54_000287	DTM	72345	72501	ID=TE_00002878;Identity=0.748;Method=homology	0	With_Internal	0
HAX54_000287	DTM	73191	73348	ID=TE_00002837;Identity=0.728;Method=homology	0	With_Internal	0
HAX54_000287	DTM	73399	73658	ID=TE_00002837;Identity=0.728;Method=homology	0	With_Internal	0
HAX54_000287	DTM	73653	73900	ID=TE_00002837;Identity=0.73;Method=homology	0	With_Internal	0
HAX54_000287	DTC	74402	74529	ID=TE_00002683;Identity=0.732;Method=homology	0	With_Internal	0
HAX54_000287	DTM	75174	75457	ID=TE_00002487;Identity=0.826;Method=homology	0	With_Internal	0
HAX54_000287	DTM	75259	75503	ID=TE_00003342;Identity=0.897;Method=homology	0	With_Internal	0
HAX54_000287	DTT	75681	75876	ID=TE_00001877;Identity=0.765;Method=homology	0	With_Internal	0
HAX54_000287	DTC	77186	77459	ID=TE_00002545;Identity=0.847;Method=homology	0	With_Internal	0
HAX54_000287	DTA	77939	78061	ID=TE_00003176;Identity=0.809;Method=homology	0	With_Internal	0
HAX54_000287	DTA	78115	78298	ID=TE_00003176;Identity=0.793;Method=homology	0	With_Internal	0
HAX54_000287	DTT	78411	78529	ID=TE_00001848;Identity=0.765;Method=homology	0	With_Internal	0
HAX54_000288	DTA	84650	84866	ID=TE_00002646;Identity=0.782;Method=homology	0	With_Internal	0
HAX54_000288	DTT	88185	88350	ID=TE_00001877;Identity=0.733;Method=homology	0	With_Internal	0
HAX54_000288	DTT	88189	88461	ID=TE_00002328;Identity=0.767;Method=homology	0	With_Internal	0
HAX54_000289	DTM	92257	92377	ID=TE_00002107;Identity=0.758;Method=homology	-139	With_Internal	139
HAX54_000290	DTC	98942	99049	ID=TE_00001665;Identity=0.789;Method=homology	0	With_Internal	0
HAX54_000290	DTM	100219	100321	ID=TE_00001691;Identity=0.794;Method=homology	0	With_Internal	0
HAX54_000290	DHH	101151	101307	ID=TE_00003731;Identity=0.779;Method=homology	0	With_Internal	0
HAX54_000290	DHH	101163	101376	ID=TE_00001664;Identity=0.743;Method=homology	0	With_Internal	0
HAX54_000291	DHH	108336	108447	ID=TE_00001663;Identity=0.812;Method=homology	0	With_Internal	0
HAX54_000292	DTC	129955	130194	ID=TE_00002081;Identity=0.774;Method=homology	-1905	With_Internal	1905
HAX54_000293	DTC	129955	130194	ID=TE_00002081;Identity=0.774;Method=homology	-1319	With_Internal	1319
HAX54_000294	DTM	141067	141186	ID=TE_00002107;Identity=0.788;Method=homology	1252	With_Internal	1252
HAX54_000295	DTA	145889	146053	ID=TE_00002964;Identity=0.762;Method=homology	0	With_Internal	0
HAX54_000295	DTA	147203	147398	ID=TE_00002731;Identity=0.726;Method=homology	0	With_Internal	0
HAX54_000296	DTM	152191	152466	ID=TE_00001961;Identity=0.786;Method=homology	0	With_Internal	0
HAX54_000296	DTC	152231	152470	ID=TE_00001650;Identity=0.781;Method=homology	0	With_Internal	0
HAX54_000297	RLC	161126	161303	ID=TE_00002021_LTR;Identity=0.747;Method=homology	0	With_Internal	0
HAX54_000298	DTM	173769	174104	ID=TE_00001961;Identity=0.776;Method=homology	5960	With_Internal	5960
HAX54_000299	DTM	173769	174104	ID=TE_00001961;Identity=0.776;Method=homology	1295	With_Internal	1295
HAX54_000300	DTM	173769	174104	ID=TE_00001961;Identity=0.776;Method=homology	0	With_Internal	0
HAX54_000300	DTT	174082	174237	ID=TE_00001848;Identity=0.788;Method=homology	0	With_Internal	0
HAX54_000301	XXX	177661	177810	ID=TE_00000528;Identity=0.81;Method=homology	0	With_Internal	0
HAX54_000301	DTT	177813	177972	ID=TE_00002697;Identity=0.787;Method=homology	0	With_Internal	0
HAX54_000301	DTC	178564	178687	ID=TE_00001880;Identity=0.752;Method=homology	0	With_Internal	0
HAX54_000302	DTT	187035	187224	ID=TE_00001877;Identity=0.813;Method=homology	0	With_Internal	0
HAX54_000303	DTT	192228	192353	ID=TE_00001878;Identity=0.809;Method=homology	0	With_Internal	0
HAX54_000304	DTM	271402	271722	ID=TE_00002583;Identity=0.82;Method=homology	0	With_Internal	0
HAX54_000304	DTM	271729	271868	ID=TE_00002583;Identity=0.771;Method=homology	0	With_Internal	0
HAX54_000305	DTC	276569	276682	ID=TE_00001880;Identity=0.718;Method=homology	0	With_Internal	0
HAX54_000305	DTM	277967	278259	ID=TE_00002583;Identity=0.784;Method=homology	0	With_Internal	0
HAX54_000305	DTC	278768	278921	ID=TE_00001921;Identity=0.717;Method=homology	0	With_Internal	0
HAX54_000305	DTM	279467	279615	ID=TE_00002607;Identity=0.773;Method=homology	0	With_Internal	0
HAX54_000305	DTM	280144	280347	ID=TE_00002487;Identity=0.781;Method=homology	0	With_Internal	0
HAX54_000306	RLX	285718	285839	ID=TE_00003363_INT;Identity=0.812;Method=homology	0	With_Internal	0
HAX54_000306	DTM	285831	286081	ID=TE_00002350;Identity=0.812;Method=homology	0	With_Internal	0
HAX54_000306	DTC	286113	286383	ID=scaffold_1008:286113..286383#MITE/DTC;TIR:CACTACTACA_TCTAGTAGTG_90.0_TSD:TTC_TTC_100.0_Len:271;Method=structural	0	With_Internal	0
HAX54_000306	DHH	286876	286961	ID=TE_00001881;Identity=0.845;Method=homology	0	With_Internal	0
HAX54_000306	XXX	286971	287059	ID=TE_00000343;Identity=0.978;Method=homology	0	With_Internal	0
HAX54_000306	XXX	287238	287321	ID=TE_00001448;Identity=0.792;Method=homology	0	With_Internal	0
HAX54_000306	DTM	287389	287549	ID=TE_00003590;Identity=0.773;Method=homology	0	With_Internal	0
HAX54_000306	DTC	288327	288575	ID=TE_00002545;Identity=0.843;Method=homology	0	With_Internal	0
HAX54_000306	DTM	289373	289485	ID=TE_00002583;Identity=0.765;Method=homology	0	With_Internal	0
HAX54_000306	DTM	289427	289529	ID=TE_00003016;Identity=0.841;Method=homology	0	With_Internal	0
HAX54_000306	DTM	289604	289747	ID=TE_00002669;Identity=0.739;Method=homology	0	With_Internal	0
HAX54_000306	DTM	289748	289963	ID=TE_00003016;Identity=0.747;Method=homology	0	With_Internal	0
HAX54_000306	DTC	289805	289978	ID=TE_00001650;Identity=0.762;Method=homology	0	With_Internal	0
HAX54_000306	DTM	290281	290416	ID=TE_00001620;Identity=0.739;Method=homology	0	With_Internal	0
HAX54_000306	DTT	290467	290588	ID=TE_00001842;Identity=0.826;Method=homology	0	With_Internal	0
HAX54_000306	DTC	290660	290889	ID=TE_00002545;Identity=0.785;Method=homology	0	With_Internal	0
HAX54_000307	XXX	293327	293485	ID=TE_00000258;Identity=0.701;Method=homology	0	With_Internal	0
HAX54_000307	DHH	293479	293736	ID=TE_00003731;Identity=0.781;Method=homology	0	With_Internal	0
HAX54_000307	DTC	293480	293829	ID=TE_00001810;Identity=0.789;Method=homology	0	With_Internal	0
HAX54_000307	XXX	294253	294397	ID=TE_00000316;Identity=0.903;Method=homology	0	With_Internal	0
HAX54_000307	DTA	296148	296257	ID=TE_00003041;Identity=0.776;Method=homology	0	With_Internal	0
HAX54_000307	DHH	297643	297788	ID=TE_00003731;Identity=0.763;Method=homology	0	With_Internal	0
HAX54_000307	DHH	297909	298057	ID=TE_00001720;Identity=0.757;Method=homology	0	With_Internal	0
HAX54_000307	DTM	298379	298511	ID=TE_00001726;Identity=0.716;Method=homology	0	With_Internal	0
HAX54_000307	DTC	298650	298870	ID=TE_00001882;Identity=0.735;Method=homology	0	With_Internal	0
HAX54_000308	DHH	16374	17149	ID=TE_00003507;Identity=0.841;Method=homology	89	With_Internal	89
HAX54_000309	DTM	23848	23942	ID=TE_00003128;Identity=0.811;Method=homology	0	With_Internal	0
HAX54_000309	DHH	23854	24126	ID=TE_00003367;Identity=0.748;Method=homology	0	With_Internal	0
HAX54_000309	DHH	24347	25203	ID=TE_00003180;Identity=0.985;Method=homology	0	With_Internal	0
HAX54_000309	DHH	25266	25634	ID=TE_00003180;Identity=0.997;Method=homology	0	With_Internal	0
HAX54_000310	RLX	12150	12273	ID=TE_00002449_INT;Identity=0.919;Method=homology	0	With_Internal	0
HAX54_000311	DTM	6875	7068	ID=TE_00002382;Identity=0.885;Method=homology	-211	With_Internal	211
HAX54_000312	RLG	21020	21351	ID=TE_00002082_LTR;Identity=0.763;Method=homology	-1651	With_Internal	1651
HAX54_000313	DTA	35952	36209	ID=TE_00002213;Identity=0.799;Method=homology	0	With_Internal	0
HAX54_000314	RLG	26924	27696	ID=TE_00003520_LTR;Identity=0.745;Method=homology	-176	With_Internal	176
HAX54_000315	RLG	2533	2724	ID=TE_00003110_LTR;Identity=0.804;Method=homology	-1122	With_Internal	1122
HAX54_000316	DTT	2833	3004	ID=TE_00003300;Identity=0.766;Method=homology	-822	With_Internal	822
HAX54_000317	DTT	14423	16148	ID=scaffold_10088:14423..16148#DNA/DTT;TIR:CTTCCTCCGT_ACGGAGGAAG_100.0_TSD:TA_TA_100.0_Len:1726;Method=structural	1869	With_Internal	1869
HAX54_000318	DTT	14423	16148	ID=scaffold_10088:14423..16148#DNA/DTT;TIR:CTTCCTCCGT_ACGGAGGAAG_100.0_TSD:TA_TA_100.0_Len:1726;Method=structural	0	With_Internal	0
HAX54_000319	XXX	17521	17602	ID=TE_00000739;Identity=0.951;Method=homology	227	With_Internal	227
HAX54_000320	DTA	23461	23675	ID=TE_00001758;Identity=0.814;Method=homology	0	With_Internal	0
HAX54_000321	DTC	25563	26039	ID=TE_00001650;Identity=0.765;Method=homology	667	With_Internal	667
HAX54_000322	DTM	31288	31501	ID=TE_00001770;Identity=0.719;Method=homology	0	With_Internal	0
HAX54_000322	DHH	32882	33025	ID=TE_00001762;Identity=0.759;Method=homology	0	With_Internal	0
HAX54_000323	DTC	37168	37399	ID=TE_00002545;Identity=0.832;Method=homology	0	With_Internal	0
HAX54_000324	DHH	42729	42894	ID=TE_00003731;Identity=0.801;Method=homology	284	With_Internal	284
HAX54_000325	DTC	14411	14591	ID=TE_00001650;Identity=0.84;Method=homology	334	With_Internal	334
HAX54_000326	DHH	19234	19372	ID=TE_00001845;Identity=0.752;Method=homology	0	With_Internal	0
HAX54_000326	DTT	19473	19584	ID=TE_00001636;Identity=0.752;Method=homology	0	With_Internal	0
HAX54_000327	DHH	22678	22767	ID=TE_00001678;Identity=0.855;Method=homology	-125	With_Internal	125
HAX54_000328	DHH	38762	38847	ID=TE_00001678;Identity=0.847;Method=homology	68	With_Internal	68
HAX54_000329	DHH	44456	44668	ID=TE_00001803;Identity=0.768;Method=homology	0	With_Internal	0
HAX54_000330	DHH	47656	47766	ID=TE_00002630;Identity=0.725;Method=homology	-301	With_Internal	301
HAX54_000331	XXX	49591	49671	ID=TE_00000842;Identity=0.901;Method=homology	0	With_Internal	0
HAX54_000331	DTC	49901	50396	ID=TE_00001835;Identity=0.728;Method=homology	0	With_Internal	0
HAX54_000331	DTA	50406	50640	ID=TE_00002213;Identity=0.794;Method=homology	0	With_Internal	0
HAX54_000331	DTC	50651	50815	ID=TE_00001835;Identity=0.785;Method=homology	0	With_Internal	0
HAX54_000331	DTA	50991	51136	ID=TE_00003529;Identity=0.783;Method=homology	0	With_Internal	0
HAX54_000331	DTC	51172	51338	ID=TE_00001835;Identity=0.778;Method=homology	0	With_Internal	0
HAX54_000332	DTT	55716	55810	ID=TE_00001667;Identity=0.747;Method=homology	98	With_Internal	98
HAX54_000333	DTM	69179	69430	ID=TE_00001927;Identity=0.767;Method=homology	-1496	With_Internal	1496
HAX54_000334	DTM	82842	82952	ID=TE_00003121;Identity=0.821;Method=homology	-1172	With_Internal	1172
HAX54_000335	DHH	88827	88937	ID=TE_00002660;Identity=0.811;Method=homology	-1613	With_Internal	1613
HAX54_000336	XXX	96432	96518	ID=TE_00000683;Identity=0.919;Method=homology	-899	With_Internal	899
HAX54_000337	XXX	96432	96518	ID=TE_00000683;Identity=0.919;Method=homology	-256	With_Internal	256
HAX54_000338	DTM	106068	106353	ID=TE_00003786;Identity=0.739;Method=homology	0	With_Internal	0
HAX54_000338	DTM	106118	106388	ID=TE_00002487;Identity=0.754;Method=homology	0	With_Internal	0
HAX54_000339	DTM	106118	106388	ID=TE_00002487;Identity=0.754;Method=homology	-1130	With_Internal	1130
HAX54_000340	DTM	116085	116182	ID=TE_00002814;Identity=0.804;Method=homology	-1754	With_Internal	1754
HAX54_000341	DTM	116085	116182	ID=TE_00002814;Identity=0.804;Method=homology	-304	With_Internal	304
HAX54_000342	DTC	123211	123406	ID=TE_00003575;Identity=0.781;Method=homology	-77	With_Internal	77
HAX54_000343	DTC	123211	123406	ID=TE_00003575;Identity=0.781;Method=homology	-1315	With_Internal	1315
HAX54_000344	DTM	134071	134435	ID=TE_00001903;Identity=0.827;Method=homology	-84	With_Internal	84
HAX54_000345	DTA	137745	137949	ID=TE_00002646;Identity=0.781;Method=homology	0	With_Internal	0
HAX54_000345	DTM	137896	137976	ID=TE_00003641;Identity=0.788;Method=homology	0	With_Internal	0
HAX54_000345	XXX	138647	138745	ID=TE_00001435;Identity=0.821;Method=homology	0	With_Internal	0
HAX54_000346	DTT	140488	140728	ID=TE_00003576;Identity=0.841;Method=homology	0	With_Internal	0
HAX54_000346	DTM	140657	140748	ID=TE_00002197;Identity=0.787;Method=homology	0	With_Internal	0
HAX54_000347	DTM	147458	147721	ID=TE_00002053;Identity=0.705;Method=homology	-455	With_Internal	455
HAX54_000348	DTH	148977	149068	ID=TE_00002419;Identity=0.924;Method=homology	0	With_Internal	0
HAX54_000348	DTA	150167	150337	ID=TE_00002646;Identity=0.747;Method=homology	0	With_Internal	0
HAX54_000349	DTT	158633	158804	ID=TE_00003691;Identity=0.736;Method=homology	0	With_Internal	0
HAX54_000349	DTA	164298	164502	ID=TE_00002646;Identity=0.838;Method=homology	0	With_Internal	0
HAX54_000349	DTC	164318	164550	ID=TE_00001911;Identity=0.717;Method=homology	0	With_Internal	0
HAX54_000350	DTH	176142	176256	ID=TE_00002975;Identity=0.768;Method=homology	-551	With_Internal	551
HAX54_000351	DTC	181291	181576	ID=TE_00001915;Identity=0.717;Method=homology	0	With_Internal	0
HAX54_000352	XXX	185676	185827	ID=TE_00000451;Identity=0.812;Method=homology	0	With_Internal	0
HAX54_000352	RLC	188946	189833	ID=TE_00003273_INT;Identity=0.816;Method=homology	0	With_Internal	0
HAX54_000352	DTC	189834	190087	ID=TE_00002555;Identity=0.823;Method=homology	0	With_Internal	0
HAX54_000352	DTM	191804	191951	ID=TE_00002590;Identity=0.743;Method=homology	0	With_Internal	0
HAX54_000352	DTH	191984	192198	ID=TE_00002011;Identity=0.813;Method=homology	0	With_Internal	0
HAX54_000352	DTM	192080	192440	ID=TE_00003193;Identity=0.837;Method=homology	0	With_Internal	0
HAX54_000352	DTM	192466	192554	ID=TE_00003193;Identity=0.899;Method=homology	0	With_Internal	0
HAX54_000352	DTM	192626	192752	ID=TE_00003193;Identity=0.872;Method=homology	0	With_Internal	0
HAX54_000353	DTT	197375	197542	ID=TE_00003028;Identity=0.732;Method=homology	0	With_Internal	0
HAX54_000353	DTT	197405	197587	ID=TE_00001878;Identity=0.736;Method=homology	0	With_Internal	0
HAX54_000353	DTH	197874	198070	ID=TE_00003790;Identity=0.759;Method=homology	0	With_Internal	0
HAX54_000353	DTM	198867	199025	ID=TE_00003650;Identity=0.744;Method=homology	0	With_Internal	0
HAX54_000354	DTA	203561	203709	ID=TE_00002261;Identity=0.752;Method=homology	0	With_Internal	0
HAX54_000354	DTM	204954	205078	ID=TE_00001814;Identity=0.791;Method=homology	0	With_Internal	0
HAX54_000354	DTA	205004	205128	ID=TE_00003176;Identity=0.829;Method=homology	0	With_Internal	0
HAX54_000355	DHH	208582	208917	ID=TE_00001618;Identity=0.775;Method=homology	-757	With_Internal	757
HAX54_000356	DTT	218454	219093	ID=TE_00003414;Identity=0.73;Method=homology	1289	With_Internal	1289
HAX54_000357	DTT	224196	224466	ID=TE_00003482;Identity=0.848;Method=homology	-1005	With_Internal	1005
HAX54_000358	DTM	236109	236224	ID=TE_00002107;Identity=0.767;Method=homology	620	With_Internal	620
HAX54_000359	DHH	274197	274468	ID=TE_00002496;Identity=0.755;Method=homology	64	With_Internal	64
HAX54_000360	DTH	406	551	ID=TE_00002300;Identity=0.913;Method=homology	948	With_Internal	948
HAX54_000361	DHH	35700	35821	ID=TE_00001776;Identity=0.823;Method=homology	0	With_Internal	0
HAX54_000361	DTT	35827	36027	ID=TE_00003117;Identity=0.814;Method=homology	0	With_Internal	0
HAX54_000362	DTM	6625	6910	ID=TE_00003303;Identity=0.775;Method=homology	314	With_Internal	314
HAX54_000363	DHH	23347	23434	ID=TE_00001678;Identity=0.875;Method=homology	-3146	With_Internal	3146
HAX54_000364	DTH	32776	32966	ID=TE_00003307;Identity=0.76;Method=homology	4124	With_Internal	4124
HAX54_000365	DTH	32776	32966	ID=TE_00003307;Identity=0.76;Method=homology	1002	With_Internal	1002
HAX54_000366	DTH	32776	32966	ID=TE_00003307;Identity=0.76;Method=homology	-501	With_Internal	501
HAX54_000367	DTH	21691	22415	ID=TE_00002240;Identity=0.888;Method=homology	0	With_Internal	0
HAX54_000367	DTH	21694	22746	ID=TE_00003043;Identity=0.862;Method=homology	0	With_Internal	0
HAX54_000367	RLX	22747	23462	ID=TE_00002743_INT;Identity=0.74;Method=homology	0	With_Internal	0
HAX54_000367	RLG	24078	24282	ID=TE_00002401_LTR;Identity=0.702;Method=homology	0	With_Internal	0
HAX54_000367	XXX	24286	24413	ID=TE_00001510;Identity=0.774;Method=homology	0	With_Internal	0
HAX54_000368	RLC	33292	33657	ID=TE_00003514_INT;Identity=0.729;Method=homology	2206	With_Internal	2206
HAX54_000369	DTM	145800	145908	ID=TE_00003700;Identity=0.78;Method=homology	0	With_Internal	0
HAX54_000369	RLG	147967	148736	ID=TE_00002527_INT;Identity=0.709;Method=homology	0	With_Internal	0
HAX54_000370	RLG	246861	248459	ID=TE_00002073_LTR;Identity=0.746;Method=homology	181	With_Internal	181
HAX54_000371	DTC	311211	311363	ID=TE_00003660;Identity=0.774;Method=homology	-383	With_Internal	383
HAX54_000372	DTT	357855	357995	ID=TE_00002286;Identity=0.793;Method=homology	879	With_Internal	879
HAX54_000373	XXX	376421	376537	ID=TE_00001312;Identity=0.841;Method=homology	-1750	With_Internal	1750
HAX54_000374	XXX	394127	394514	ID=TE_00000557;Identity=0.702;Method=homology	123	With_Internal	123
HAX54_000375	DTA	412872	412992	ID=TE_00002296;Identity=0.766;Method=homology	0	With_Internal	0
HAX54_000375	DTC	414090	414730	ID=TE_00001708;Identity=0.754;Method=homology	0	With_Internal	0
HAX54_000376	XXX	434048	434257	ID=TE_00000618;Identity=0.806;Method=homology	-675	With_Internal	675
HAX54_000377	XXX	434048	434257	ID=TE_00000618;Identity=0.806;Method=homology	1	With_Internal	1
HAX54_000378	XXX	434048	434257	ID=TE_00000618;Identity=0.806;Method=homology	0	With_Internal	0
HAX54_000379	DTC	489644	489742	ID=TE_00002228;Identity=0.776;Method=homology	0	With_Internal	0
HAX54_000379	DTT	489754	489873	ID=TE_00001848;Identity=0.788;Method=homology	0	With_Internal	0
HAX54_000379	DTC	489802	489916	ID=TE_00002228;Identity=0.779;Method=homology	0	With_Internal	0
HAX54_000379	XXX	494990	495160	ID=TE_00000650;Identity=0.988;Method=homology	0	With_Internal	0
HAX54_000379	DTM	495737	495857	ID=TE_00002498;Identity=0.781;Method=homology	0	With_Internal	0
HAX54_000379	DTM	496108	496363	ID=TE_00002053;Identity=0.755;Method=homology	0	With_Internal	0
HAX54_000379	DTM	496989	497298	ID=TE_00003786;Identity=0.818;Method=homology	0	With_Internal	0
HAX54_000379	DTA	497317	497499	ID=TE_00002646;Identity=0.738;Method=homology	0	With_Internal	0
HAX54_000379	DTH	497683	498712	ID=TE_00002975;Identity=0.725;Method=homology	0	With_Internal	0
HAX54_000379	RLX	501458	501636	ID=TE_00003363_INT;Identity=0.795;Method=homology	0	With_Internal	0
HAX54_000379	DTA	501537	501761	ID=TE_00003036;Identity=0.759;Method=homology	0	With_Internal	0
HAX54_000380	DTM	511375	511491	ID=TE_00001773;Identity=0.73;Method=homology	0	With_Internal	0
HAX54_000381	DTM	519258	519746	ID=TE_00002481;Identity=0.734;Method=homology	-815	With_Internal	815
HAX54_000382	XXX	525993	526166	ID=TE_00000761;Identity=0.905;Method=homology	686	With_Internal	686
HAX54_000383	DTH	528427	528563	ID=TE_00001760;Identity=0.829;Method=homology	0	With_Internal	0
HAX54_000383	DTC	528495	528590	ID=TE_00001629;Identity=0.883;Method=homology	0	With_Internal	0
HAX54_000384	DTC	528495	528590	ID=TE_00001629;Identity=0.883;Method=homology	-7406	With_Internal	7406
HAX54_000385	DTT	544473	544883	ID=TE_00003399;Identity=0.712;Method=homology	-3803	With_Internal	3803
HAX54_000386	DTM	551048	551192	ID=TE_00001997;Identity=0.798;Method=homology	-376	With_Internal	376
HAX54_000387	DTC	564497	564698	ID=TE_00002123;Identity=0.778;Method=homology	-395	With_Internal	395
HAX54_000388	XXX	580717	580974	ID=TE_00000771;Identity=0.836;Method=homology	0	With_Internal	0
HAX54_000388	DHH	582088	582412	ID=TE_00001896;Identity=0.739;Method=homology	0	With_Internal	0
HAX54_000388	DTT	582420	582600	ID=TE_00002520;Identity=0.878;Method=homology	0	With_Internal	0
HAX54_000389	DTM	597394	597485	ID=TE_00001770;Identity=0.841;Method=homology	0	With_Internal	0
HAX54_000390	XXX	657333	657616	ID=TE_00000243;Identity=0.859;Method=homology	-520	With_Internal	520
HAX54_000391	XXX	657333	657616	ID=TE_00000243;Identity=0.859;Method=homology	1720	With_Internal	1720
HAX54_000392	XXX	664401	664506	ID=TE_00000713;Identity=0.767;Method=homology	-2033	With_Internal	2033
HAX54_000393	DTM	664508	664732	ID=TE_00003486;Identity=0.776;Method=homology	700	With_Internal	700
HAX54_000394	DTC	671227	671427	ID=TE_00001650;Identity=0.777;Method=homology	523	With_Internal	523
HAX54_000395	DTA	13099	13329	ID=TE_00003004;Identity=0.784;Method=homology	0	With_Internal	0
HAX54_000396	DTM	220363	220485	ID=TE_00002503;Identity=0.771;Method=homology	0	With_Internal	0
HAX54_000397	RLG	252798	253310	ID=TE_00002407_INT;Identity=0.825;Method=homology	-77	With_Internal	77
HAX54_000398	RLX	18323	18433	ID=TE_00003332_INT;Identity=0.813;Method=homology	-409	With_Internal	409
HAX54_000399	DHH	26491	26798	ID=TE_00001675;Identity=0.797;Method=homology	-212	With_Internal	212
HAX54_000400	RLG	33703	33878	ID=TE_00003110_LTR;Identity=0.743;Method=homology	-322	With_Internal	322
HAX54_000401	RLG	36032	37713	ID=TE_00003461_LTR;Identity=0.765;Method=homology	154	With_Internal	154
HAX54_000402	DTA	952	1231	ID=TE_00003683;Identity=0.799;Method=homology	0	With_Internal	0
HAX54_000402	DTM	3396	3515	ID=TE_00002107;Identity=0.808;Method=homology	0	With_Internal	0
HAX54_000402	DTT	4606	4722	ID=TE_00003534;Identity=0.811;Method=homology	0	With_Internal	0
HAX54_000402	DHH	9309	9485	ID=TE_00001768;Identity=0.772;Method=homology	0	With_Internal	0
HAX54_000402	DTA	10719	10837	ID=TE_00002646;Identity=0.811;Method=homology	0	With_Internal	0
HAX54_000402	DTA	10842	10968	ID=TE_00002646;Identity=0.826;Method=homology	0	With_Internal	0
HAX54_000402	DTA	11032	11413	ID=TE_00003683;Identity=0.829;Method=homology	0	With_Internal	0
HAX54_000402	DTH	13573	13710	ID=TE_00001642;Identity=0.75;Method=homology	0	With_Internal	0
HAX54_000403	DTM	15827	50131	ID=TE_00002542;Identity=0.799;Method=homology	-754	With_Internal	754
HAX54_000404	DTA	53570	53660	ID=TE_00003418;Identity=0.846;Method=homology	361	With_Internal	361
HAX54_000405	DTM	57399	57515	ID=TE_00002107;Identity=0.776;Method=homology	-462	With_Internal	462
HAX54_000406	DTM	57399	57515	ID=TE_00002107;Identity=0.776;Method=homology	0	With_Internal	0
HAX54_000407	DHH	66163	66303	ID=TE_00001757;Identity=0.709;Method=homology	0	With_Internal	0
HAX54_000407	DTT	72635	72745	ID=TE_00001878;Identity=0.791;Method=homology	0	With_Internal	0
HAX54_000407	DTC	72640	72760	ID=TE_00001880;Identity=0.851;Method=homology	0	With_Internal	0
HAX54_000408	DTT	75427	75621	ID=TE_00002501;Identity=0.79;Method=homology	0	With_Internal	0
HAX54_000408	DTT	75803	76011	ID=TE_00003576;Identity=0.7;Method=homology	0	With_Internal	0
HAX54_000409	XXX	83273	83358	ID=TE_00000942;Identity=0.956;Method=homology	187	With_Internal	187
HAX54_000410	DTM	86574	86704	ID=TE_00002107;Identity=0.796;Method=homology	0	With_Internal	0
HAX54_000410	DTM	86933	87051	ID=TE_00003477;Identity=0.797;Method=homology	0	With_Internal	0
HAX54_000410	DTM	87220	87329	ID=TE_00003703;Identity=0.716;Method=homology	0	With_Internal	0
HAX54_000410	DTC	87509	87592	ID=TE_00001911;Identity=0.759;Method=homology	0	With_Internal	0
HAX54_000411	DTT	89725	89883	ID=TE_00001864;Identity=0.76;Method=homology	418	With_Internal	418
HAX54_000412	DTM	96595	96709	ID=TE_00003477;Identity=0.756;Method=homology	0	With_Internal	0
HAX54_000413	DTA	106957	107132	ID=TE_00002261;Identity=0.727;Method=homology	0	With_Internal	0
HAX54_000414	DHH	117058	117227	ID=TE_00001861;Identity=0.775;Method=homology	0	With_Internal	0
HAX54_000414	DHH	117278	117404	ID=TE_00001850;Identity=0.757;Method=homology	0	With_Internal	0
HAX54_000414	DTH	119198	119285	ID=TE_00002718;Identity=0.805;Method=homology	0	With_Internal	0
HAX54_000414	DTC	119280	119436	ID=TE_00001747;Identity=0.79;Method=homology	0	With_Internal	0
HAX54_000414	DTM	121649	121780	ID=TE_00002936;Identity=0.752;Method=homology	0	With_Internal	0
HAX54_000414	DHH	121758	121932	ID=TE_00001718;Identity=0.748;Method=homology	0	With_Internal	0
HAX54_000414	DHH	122103	122486	ID=TE_00001861;Identity=0.765;Method=homology	0	With_Internal	0
HAX54_000415	DTH	123609	123727	ID=TE_00002718;Identity=0.746;Method=homology	0	With_Internal	0
HAX54_000415	DHH	124146	124260	ID=TE_00001803;Identity=0.807;Method=homology	0	With_Internal	0
HAX54_000415	DTM	126234	126355	ID=TE_00002107;Identity=0.769;Method=homology	0	With_Internal	0
HAX54_000416	XXX	128112	128244	ID=TE_00000655;Identity=0.742;Method=homology	-848	With_Internal	848
HAX54_000417	DTT	131132	131236	ID=TE_00001878;Identity=0.805;Method=homology	0	With_Internal	0
HAX54_000417	DTC	131489	131714	ID=TE_00001835;Identity=0.737;Method=homology	0	With_Internal	0
HAX54_000417	DTM	131995	132113	ID=TE_00002380;Identity=0.809;Method=homology	0	With_Internal	0
HAX54_000418	XXX	137182	137266	ID=TE_00000639;Identity=0.812;Method=homology	309	With_Internal	309
HAX54_000419	DTC	138944	139091	ID=TE_00001945;Identity=0.785;Method=homology	0	With_Internal	0
HAX54_000419	DTH	139070	139211	ID=TE_00001760;Identity=0.777;Method=homology	0	With_Internal	0
HAX54_000419	DTT	139090	139214	ID=TE_00001853;Identity=0.758;Method=homology	0	With_Internal	0
HAX54_000419	DTC	139194	139367	ID=TE_00001945;Identity=0.792;Method=homology	0	With_Internal	0
HAX54_000419	DTT	139583	139685	ID=TE_00003476;Identity=0.794;Method=homology	0	With_Internal	0
HAX54_000419	DTA	140314	140504	ID=scaffold_1011:140314..140504#MITE/DTA;TIR:CAGAGGCGGA_TCCGCCTCTG_100.0_TSD:GTTGCACA_GTTGCACA_100.0_Len:191;Method=structural	0	With_Internal	0
HAX54_000420	DTT	145968	146278	ID=TE_00003717;Identity=0.788;Method=homology	1041	With_Internal	1041
HAX54_000421	DTC	148196	151738	ID=scaffold_1011:148196..151738#DNA/DTC;TIR:CACTACAACA_TGTAGTAGTG_90.0_TSD:CTT_CTT_100.0_Len:3543;Method=structural	0	With_Internal	0
HAX54_000422	DTC	148196	151738	ID=scaffold_1011:148196..151738#DNA/DTC;TIR:CACTACAACA_TGTAGTAGTG_90.0_TSD:CTT_CTT_100.0_Len:3543;Method=structural	0	With_Internal	0
HAX54_000423	DTC	156545	157169	ID=TE_00001661;Identity=0.828;Method=homology	-357	With_Internal	357
HAX54_000424	DTC	156545	157169	ID=TE_00001661;Identity=0.828;Method=homology	1144	With_Internal	1144
HAX54_000425	DTH	161737	161861	ID=TE_00001760;Identity=0.822;Method=homology	0	With_Internal	0
HAX54_000425	DTT	163971	164164	ID=TE_00002328;Identity=0.778;Method=homology	0	With_Internal	0
HAX54_000425	DTT	164244	164374	ID=TE_00001632;Identity=0.76;Method=homology	0	With_Internal	0
HAX54_000425	DTT	164373	164582	ID=TE_00002697;Identity=0.766;Method=homology	0	With_Internal	0
HAX54_000426	DHH	166004	166132	ID=TE_00001851;Identity=0.74;Method=homology	0	With_Internal	0
HAX54_000427	DTM	181746	181847	ID=TE_00002121;Identity=0.772;Method=homology	0	With_Internal	0
HAX54_000428	DHH	211777	211920	ID=TE_00001783;Identity=0.806;Method=homology	-1694	With_Internal	1694
HAX54_000429	DHH	217093	217342	ID=TE_00002158;Identity=0.895;Method=homology	528	With_Internal	528
HAX54_000430	DHH	217093	217342	ID=TE_00002158;Identity=0.895;Method=homology	5212	With_Internal	5212
HAX54_000431	DTM	234164	234259	ID=TE_00002058;Identity=0.81;Method=homology	451	With_Internal	451
HAX54_000432	DTT	237754	237898	ID=TE_00001878;Identity=0.716;Method=homology	0	With_Internal	0
HAX54_000433	DTM	251565	251790	ID=TE_00003214;Identity=0.797;Method=homology	0	With_Internal	0
HAX54_000434	DTH	261944	262350	ID=TE_00003675;Identity=0.764;Method=homology	0	With_Internal	0
HAX54_000434	XXX	262398	262619	ID=TE_00001053;Identity=0.863;Method=homology	0	With_Internal	0
HAX54_000434	DTC	263379	263528	ID=TE_00001915;Identity=0.812;Method=homology	0	With_Internal	0
HAX54_000434	DTH	263533	264436	ID=TE_00003153;Identity=0.761;Method=homology	0	With_Internal	0
HAX54_000434	DTC	264211	264439	ID=TE_00001746;Identity=0.771;Method=homology	0	With_Internal	0
HAX54_000434	DTC	264433	264565	ID=TE_00001915;Identity=0.759;Method=homology	0	With_Internal	0
HAX54_000434	DTT	269909	270446	ID=TE_00003712;Identity=0.7;Method=homology	0	With_Internal	0
HAX54_000434	DTM	272645	272733	ID=TE_00001775;Identity=0.83;Method=homology	0	With_Internal	0
HAX54_000435	DTM	277295	277412	ID=TE_00002107;Identity=0.788;Method=homology	1339	With_Internal	1339
HAX54_000436	DTM	277295	277412	ID=TE_00002107;Identity=0.788;Method=homology	106	With_Internal	106
HAX54_000437	XXX	277746	277852	ID=TE_00001264;Identity=0.837;Method=homology	0	With_Internal	0
HAX54_000437	DHH	279068	279187	ID=TE_00001778;Identity=0.763;Method=homology	0	With_Internal	0
HAX54_000438	DTT	285719	285832	ID=TE_00002622;Identity=0.807;Method=homology	0	With_Internal	0
HAX54_000438	DHH	285724	285878	ID=TE_00002276;Identity=0.755;Method=homology	0	With_Internal	0
HAX54_000438	DTT	286112	286215	ID=TE_00002060;Identity=0.74;Method=homology	0	With_Internal	0
HAX54_000438	XXX	286720	287325	ID=TE_00001264;Identity=0.904;Method=homology	0	With_Internal	0
HAX54_000438	XXX	287778	288044	ID=TE_00001264;Identity=0.859;Method=homology	0	With_Internal	0
HAX54_000438	DHH	288551	288707	ID=TE_00001813;Identity=0.731;Method=homology	0	With_Internal	0
HAX54_000438	DTT	289131	289368	ID=TE_00002956;Identity=0.861;Method=homology	0	With_Internal	0
HAX54_000438	DTC	289591	289768	ID=TE_00001835;Identity=0.783;Method=homology	0	With_Internal	0
HAX54_000438	DTT	289790	290024	ID=TE_00001877;Identity=0.748;Method=homology	0	With_Internal	0
HAX54_000438	DTM	290254	291798	ID=scaffold_1011:290254..291798#DNA/DTM;TIR:GTCTTTTCTG_TAGAAAAGAC_90.0_TSD:ATATGAT_ATATGAT_100.0_Len:1545;Method=structural	0	With_Internal	0
HAX54_000438	DTC	291799	292297	ID=TE_00001708;Identity=0.736;Method=homology	0	With_Internal	0
HAX54_000438	DTM	291799	292600	ID=TE_00002037;Identity=0.716;Method=homology	0	With_Internal	0
HAX54_000438	DTT	292070	292859	ID=TE_00001864;Identity=0.766;Method=homology	0	With_Internal	0
HAX54_000438	DTH	292601	292833	ID=TE_00002975;Identity=0.736;Method=homology	0	With_Internal	0
HAX54_000438	DTA	292733	292961	ID=TE_00002796;Identity=0.734;Method=homology	0	With_Internal	0
HAX54_000438	DHH	295295	295397	ID=TE_00001635;Identity=0.726;Method=homology	0	With_Internal	0
HAX54_000439	DTM	300004	300143	ID=TE_00003617;Identity=0.782;Method=homology	0	With_Internal	0
HAX54_000439	XXX	305925	306268	ID=TE_00001264;Identity=0.835;Method=homology	0	With_Internal	0
HAX54_000440	DTA	311844	312196	ID=TE_00002646;Identity=0.781;Method=homology	1510	With_Internal	1510
HAX54_000441	DTA	311844	312196	ID=TE_00002646;Identity=0.781;Method=homology	638	With_Internal	638
HAX54_000442	RLX	27866	28013	ID=TE_00003332_INT;Identity=0.821;Method=homology	0	With_Internal	0
HAX54_000442	RLX	28261	29963	ID=TE_00003807_INT;Identity=0.82;Method=homology	0	With_Internal	0
HAX54_000442	RLX	29964	30073	ID=TE_00002252_LTR;Identity=0.773;Method=homology	0	With_Internal	0
HAX54_000442	RLG	30539	30931	ID=TE_00002275_LTR;Identity=0.756;Method=homology	0	With_Internal	0
HAX54_000442	RLG	31101	31379	ID=TE_00002275_LTR;Identity=0.775;Method=homology	0	With_Internal	0
HAX54_000442	RLG	31378	31493	ID=TE_00003747_INT;Identity=0.802;Method=homology	0	With_Internal	0
HAX54_000442	DTA	31480	31560	ID=TE_00002860;Identity=0.838;Method=homology	0	With_Internal	0
HAX54_000442	DTA	31561	31776	ID=TE_00003083;Identity=0.837;Method=homology	0	With_Internal	0
HAX54_000443	DTM	32906	33214	ID=TE_00002904;Identity=0.873;Method=homology	-5054	With_Internal	5054
HAX54_000444	RLG	24029	25380	ID=TE_00003145_INT;Identity=0.8;Method=homology	78	With_Internal	78
HAX54_000445	RLG	43627	44479	ID=TE_00002401_LTR;Identity=0.751;Method=homology	-105	With_Internal	105
HAX54_000446	DTT	21870	21992	ID=TE_00003534;Identity=0.756;Method=homology	0	With_Internal	0
HAX54_000447	DTC	37737	37954	ID=TE_00001650;Identity=0.735;Method=homology	1072	With_Internal	1072
HAX54_000448	RLG	23023	23347	ID=TE_00003110_LTR;Identity=0.824;Method=homology	165	With_Internal	165
HAX54_000449	DTM	39984	40813	ID=TE_00003002;Identity=0.722;Method=homology	-107	With_Internal	107
HAX54_000450	RLC	33212	33467	ID=TE_00002292_LTR;Identity=0.785;Method=homology	0	With_Internal	0
HAX54_000450	RLC	33457	35238	ID=TE_00002637_INT;Identity=0.812;Method=homology	0	With_Internal	0
HAX54_000450	RLC	35375	37071	ID=TE_00002637_INT;Identity=0.786;Method=homology	0	With_Internal	0
HAX54_000450	RLC	37064	38124	ID=TE_00002637_INT;Identity=0.769;Method=homology	0	With_Internal	0
HAX54_000450	RLC	38125	38464	ID=TE_00002292_LTR;Identity=0.729;Method=homology	0	With_Internal	0
HAX54_000450	DTH	39113	39208	ID=TE_00002846;Identity=0.779;Method=homology	0	With_Internal	0
HAX54_000451	XXX	49292	49461	ID=TE_00001280;Identity=0.774;Method=homology	-1023	With_Internal	1023
HAX54_000452	DTM	52504	52611	ID=TE_00001901;Identity=0.82;Method=homology	0	With_Internal	0
HAX54_000453	DTM	58912	59077	ID=TE_00002241;Identity=0.829;Method=homology	0	With_Internal	0
HAX54_000454	RLG	73936	74043	ID=TE_00002289_LTR;Identity=0.794;Method=homology	1853	With_Internal	1853
HAX54_000455	RLX	103898	104149	ID=TE_00003678_INT;Identity=0.755;Method=homology	0	With_Internal	0
HAX54_000456	RLG	207455	208148	ID=TE_00002275_LTR;Identity=0.761;Method=homology	0	With_Internal	0
HAX54_000456	RLG	209819	210473	ID=TE_00002275_LTR;Identity=0.747;Method=homology	0	With_Internal	0
HAX54_000456	DTM	210511	210649	ID=TE_00003346;Identity=0.779;Method=homology	0	With_Internal	0
HAX54_000457	RLX	219664	220495	ID=TE_00002743_INT;Identity=0.81;Method=homology	111	With_Internal	111
HAX54_000458	RLX	222214	222581	ID=TE_00002743_INT;Identity=0.71;Method=homology	0	With_Internal	0
HAX54_000459	DTC	3928	4344	ID=TE_00002418;Identity=0.779;Method=homology	0	With_Internal	0
HAX54_000459	DTM	4527	4910	ID=TE_00002053;Identity=0.717;Method=homology	0	With_Internal	0
HAX54_000459	DTT	7007	7116	ID=TE_00001632;Identity=0.727;Method=homology	0	With_Internal	0
HAX54_000460	DHH	13302	13470	ID=TE_00002033;Identity=0.847;Method=homology	0	With_Internal	0
HAX54_000461	DTT	17473	17978	ID=TE_00001878;Identity=0.738;Method=homology	0	With_Internal	0
HAX54_000461	DTH	17840	18698	ID=TE_00002975;Identity=0.712;Method=homology	0	With_Internal	0
HAX54_000461	DTM	18054	19018	ID=TE_00002037;Identity=0.716;Method=homology	0	With_Internal	0
HAX54_000461	DTC	18357	19071	ID=TE_00001708;Identity=0.715;Method=homology	0	With_Internal	0
HAX54_000461	DTM	19428	20500	ID=TE_00002217;Identity=0.971;Method=homology	0	With_Internal	0
HAX54_000461	DTM	20580	20684	ID=TE_00002217;Identity=0.95;Method=homology	0	With_Internal	0
HAX54_000461	DTM	23233	23359	ID=TE_00001812;Identity=0.823;Method=homology	0	With_Internal	0
HAX54_000461	DHH	23312	23434	ID=TE_00001861;Identity=0.859;Method=homology	0	With_Internal	0
HAX54_000461	XXX	23712	24045	ID=TE_00000816;Identity=0.918;Method=homology	0	With_Internal	0
HAX54_000461	DTM	24050	24183	ID=TE_00002257;Identity=0.761;Method=homology	0	With_Internal	0
HAX54_000461	DTM	24184	24264	ID=TE_00001695;Identity=0.883;Method=homology	0	With_Internal	0
HAX54_000461	DTH	25337	25523	ID=TE_00002593;Identity=0.711;Method=homology	0	With_Internal	0
HAX54_000461	DTM	26007	26250	ID=TE_00001695;Identity=0.822;Method=homology	0	With_Internal	0
HAX54_000461	DTM	26219	26354	ID=TE_00002374;Identity=0.795;Method=homology	0	With_Internal	0
HAX54_000461	DTC	27985	28233	ID=TE_00002970;Identity=0.789;Method=homology	0	With_Internal	0
HAX54_000462	DTT	30041	30180	ID=TE_00003130;Identity=0.828;Method=homology	-1247	With_Internal	1247
HAX54_000463	DTT	30041	30180	ID=TE_00003130;Identity=0.828;Method=homology	-1454	With_Internal	1454
HAX54_000464	DTM	37169	37469	ID=TE_00001892;Identity=0.788;Method=homology	0	With_Internal	0
HAX54_000464	DTM	37987	38161	ID=TE_00002281;Identity=0.793;Method=homology	0	With_Internal	0
HAX54_000464	DTM	38032	38319	ID=TE_00001892;Identity=0.789;Method=homology	0	With_Internal	0
HAX54_000465	DTH	15530	16346	ID=TE_00002335;Identity=0.738;Method=homology	0	With_Internal	0
HAX54_000466	DTH	15530	16346	ID=TE_00002335;Identity=0.738;Method=homology	0	With_Internal	0
HAX54_000466	DTC	16599	16780	ID=TE_00003143;Identity=0.788;Method=homology	0	With_Internal	0
HAX54_000466	DHH	16652	16994	ID=TE_00002417;Identity=0.8;Method=homology	0	With_Internal	0
HAX54_000466	DTT	17278	17496	ID=TE_00003130;Identity=0.854;Method=homology	0	With_Internal	0
HAX54_000466	DTM	18316	18880	ID=TE_00002308;Identity=0.798;Method=homology	0	With_Internal	0
HAX54_000466	DTM	18942	19114	ID=TE_00002857;Identity=0.827;Method=homology	0	With_Internal	0
HAX54_000466	DTM	19210	19361	ID=TE_00003027;Identity=0.74;Method=homology	0	With_Internal	0
HAX54_000466	RLC	19365	19476	ID=TE_00003738_LTR;Identity=0.846;Method=homology	0	With_Internal	0
HAX54_000466	DTC	19492	19701	ID=TE_00002580;Identity=0.8;Method=homology	0	With_Internal	0
HAX54_000466	DTC	19926	20679	ID=TE_00003673;Identity=0.768;Method=homology	0	With_Internal	0
HAX54_000467	DTC	38160	38460	ID=TE_00002580;Identity=0.752;Method=homology	0	With_Internal	0
HAX54_000468	DHH	10195	10289	ID=TE_00003109;Identity=0.837;Method=homology	0	With_Internal	0
HAX54_000468	DTM	10238	10413	ID=TE_00003722;Identity=0.823;Method=homology	0	With_Internal	0
HAX54_000468	DTC	10290	10456	ID=TE_00003558;Identity=0.813;Method=homology	0	With_Internal	0
HAX54_000468	DTM	10488	11326	ID=TE_00003722;Identity=0.822;Method=homology	0	With_Internal	0
HAX54_000468	DTC	10844	11687	ID=TE_00003558;Identity=0.757;Method=homology	0	With_Internal	0
HAX54_000468	DTM	11688	11953	ID=TE_00003722;Identity=0.806;Method=homology	0	With_Internal	0
HAX54_000468	DTM	11968	12329	ID=TE_00003002;Identity=0.796;Method=homology	0	With_Internal	0
HAX54_000469	DHH	30186	30458	ID=TE_00001609;Identity=0.835;Method=homology	254	With_Internal	254
HAX54_000470	RLG	36835	36988	ID=TE_00002379_INT;Identity=0.757;Method=homology	-174	With_Internal	174
HAX54_000471	DTT	37681	38013	ID=TE_00003480;Identity=0.768;Method=homology	-205	With_Internal	205
HAX54_000472	RLG	4	504	ID=TE_00002155_LTR;Identity=0.784;Method=homology	151	With_Internal	151
HAX54_000473	DTT	12311	12519	ID=TE_00002728;Identity=0.803;Method=homology	0	With_Internal	0
HAX54_000473	DTM	12527	12747	ID=TE_00001682;Identity=0.833;Method=homology	0	With_Internal	0
HAX54_000473	DTM	12551	12755	ID=TE_00001712;Identity=0.858;Method=homology	0	With_Internal	0
HAX54_000474	DTM	55136	55271	ID=TE_00003193;Identity=0.934;Method=homology	0	With_Internal	0
HAX54_000474	DTM	55531	55830	ID=TE_00003193;Identity=0.82;Method=homology	0	With_Internal	0
HAX54_000474	DTH	55745	55903	ID=TE_00002011;Identity=0.749;Method=homology	0	With_Internal	0
HAX54_000474	DTC	56272	56377	ID=TE_00001686;Identity=0.817;Method=homology	0	With_Internal	0
HAX54_000474	DTH	56290	56426	ID=TE_00001760;Identity=0.812;Method=homology	0	With_Internal	0
HAX54_000474	DTM	56294	56478	ID=TE_00001620;Identity=0.806;Method=homology	0	With_Internal	0
HAX54_000474	RLC	62413	62628	ID=TE_00003218_LTR;Identity=0.836;Method=homology	0	With_Internal	0
HAX54_000474	XXX	62714	62801	ID=TE_00001168;Identity=0.826;Method=homology	0	With_Internal	0
HAX54_000474	RLC	63527	63741	ID=TE_00003218_LTR;Identity=0.861;Method=homology	0	With_Internal	0
HAX54_000475	RLX	94733	94825	ID=TE_00003697_LTR;Identity=0.924;Method=homology	-1377	With_Internal	1377
HAX54_000476	DTA	100728	100914	ID=TE_00002565;Identity=0.886;Method=homology	0	With_Internal	0
HAX54_000476	DTA	101085	101615	ID=TE_00003186;Identity=0.898;Method=homology	0	With_Internal	0
HAX54_000476	DTH	103536	103662	ID=TE_00001914;Identity=0.799;Method=homology	0	With_Internal	0
HAX54_000476	DHH	103836	104187	ID=TE_00001811;Identity=0.826;Method=homology	0	With_Internal	0
HAX54_000476	DTC	104167	104294	ID=TE_00002683;Identity=0.703;Method=homology	0	With_Internal	0
HAX54_000476	DTH	104188	104683	ID=TE_00002975;Identity=0.728;Method=homology	0	With_Internal	0
HAX54_000476	DTM	104684	105671	ID=TE_00002037;Identity=0.742;Method=homology	0	With_Internal	0
HAX54_000476	DTC	104974	107094	ID=TE_00001708;Identity=0.736;Method=homology	0	With_Internal	0
HAX54_000476	DTC	105719	107358	ID=TE_00001611;Identity=0.725;Method=homology	0	With_Internal	0
HAX54_000476	DTT	108843	108974	ID=TE_00003534;Identity=0.76;Method=homology	0	With_Internal	0
HAX54_000476	DTT	108893	108986	ID=TE_00001848;Identity=0.806;Method=homology	0	With_Internal	0
HAX54_000476	DTC	109465	109743	ID=TE_00001731;Identity=0.816;Method=homology	0	With_Internal	0
HAX54_000477	DHH	114823	115199	ID=TE_00003731;Identity=0.878;Method=homology	0	With_Internal	0
HAX54_000477	DHH	115921	116166	ID=TE_00003440;Identity=0.768;Method=homology	0	With_Internal	0
HAX54_000477	DTT	116561	116668	ID=TE_00003534;Identity=0.793;Method=homology	0	With_Internal	0
HAX54_000477	DHH	116739	117024	ID=TE_00003440;Identity=0.801;Method=homology	0	With_Internal	0
HAX54_000477	XXX	117007	117412	ID=TE_00000643;Identity=0.761;Method=homology	0	With_Internal	0
HAX54_000477	DTM	117423	117807	ID=TE_00002230;Identity=0.738;Method=homology	0	With_Internal	0
HAX54_000477	DTH	117645	117881	ID=TE_00002617;Identity=0.829;Method=homology	0	With_Internal	0
HAX54_000477	RLX	117817	117919	ID=TE_00002078_LTR;Identity=0.798;Method=homology	0	With_Internal	0
HAX54_000477	DTM	122884	122968	ID=TE_00002374;Identity=0.965;Method=homology	0	With_Internal	0
HAX54_000477	DTA	122981	123182	ID=TE_00002646;Identity=0.861;Method=homology	0	With_Internal	0
HAX54_000477	DTH	123097	123213	ID=TE_00002718;Identity=0.781;Method=homology	0	With_Internal	0
HAX54_000477	DTC	123193	123463	ID=TE_00001884;Identity=0.869;Method=homology	0	With_Internal	0
HAX54_000478	DTC	143172	143356	ID=TE_00002123;Identity=0.771;Method=homology	0	With_Internal	0
HAX54_000479	DTM	165591	166052	ID=TE_00002480;Identity=0.826;Method=homology	517	With_Internal	517
HAX54_000480	DTC	177562	177676	ID=TE_00001880;Identity=0.817;Method=homology	0	With_Internal	0
HAX54_000481	DHH	180383	180762	ID=TE_00001811;Identity=0.8;Method=homology	136	With_Internal	136
HAX54_000482	DTC	205023	205173	ID=TE_00001747;Identity=0.853;Method=homology	0	With_Internal	0
HAX54_000482	DTC	207080	207173	ID=TE_00001629;Identity=0.896;Method=homology	0	With_Internal	0
HAX54_000482	DTT	207100	207206	ID=TE_00001853;Identity=0.81;Method=homology	0	With_Internal	0
HAX54_000482	DTM	207112	207388	ID=TE_00001691;Identity=0.828;Method=homology	0	With_Internal	0
HAX54_000482	DTH	207573	207693	ID=TE_00002975;Identity=0.716;Method=homology	0	With_Internal	0
HAX54_000482	DTC	207694	208169	ID=TE_00001708;Identity=0.914;Method=homology	0	With_Internal	0
HAX54_000482	DTH	208170	208263	ID=TE_00002975;Identity=0.716;Method=homology	0	With_Internal	0
HAX54_000483	XXX	239508	239593	ID=TE_00000829;Identity=0.861;Method=homology	0	With_Internal	0
HAX54_000483	DTT	242276	242649	ID=TE_00002610;Identity=0.72;Method=homology	0	With_Internal	0
HAX54_000483	DTH	243125	243343	ID=TE_00002620;Identity=0.847;Method=homology	0	With_Internal	0
HAX54_000484	DTA	283789	284032	ID=scaffold_1013:283789..284032#MITE/DTA;TIR:CAGTGGTGGA_TCCATCACTG_90.0_TSD:GTTATTGT_GTTATTGT_100.0_Len:244;Method=structural	0	With_Internal	0
HAX54_000485	XXX	307976	308320	ID=TE_00001282;Identity=0.813;Method=homology	0	With_Internal	0
HAX54_000485	XXX	308960	309068	ID=TE_00000509;Identity=0.813;Method=homology	0	With_Internal	0
HAX54_000485	DTA	310211	310413	ID=TE_00002646;Identity=0.78;Method=homology	0	With_Internal	0
HAX54_000485	DTM	311153	311294	ID=TE_00001824;Identity=0.763;Method=homology	0	With_Internal	0
HAX54_000485	DHH	311295	311377	ID=TE_00001722;Identity=0.711;Method=homology	0	With_Internal	0
HAX54_000486	DTC	320511	320599	ID=TE_00001665;Identity=0.82;Method=homology	0	With_Internal	0
HAX54_000486	DTM	320553	321125	ID=TE_00002266;Identity=0.726;Method=homology	0	With_Internal	0
HAX54_000486	DTT	320743	321531	ID=TE_00001864;Identity=0.778;Method=homology	0	With_Internal	0
HAX54_000486	DTH	320787	321653	ID=TE_00002975;Identity=0.75;Method=homology	0	With_Internal	0
HAX54_000486	DTC	321286	321700	ID=TE_00002821;Identity=0.72;Method=homology	0	With_Internal	0
HAX54_000487	RLC	324577	325290	ID=TE_00002559_INT;Identity=0.899;Method=homology	-325	With_Internal	325
HAX54_000488	DTM	328466	329743	ID=scaffold_1013:328466..329743#DNA/DTM;TIR:CCAAAAAAAG_CTTATTTTGG_90.0_TSD:ATTGATT_ATTGATT_100.0_Len:1278;Method=structural	0	With_Internal	0
HAX54_000489	XXX	2752	2927	ID=TE_00001142;Identity=0.776;Method=homology	0	With_Internal	0
HAX54_000490	DTC	6996	7183	ID=TE_00002123;Identity=0.796;Method=homology	-260	With_Internal	260
HAX54_000491	RLG	8995	9095	ID=TE_00002169_INT;Identity=0.85;Method=homology	-399	With_Internal	399
HAX54_000492	XXX	8889	9849	ID=TE_00001019;Identity=0.845;Method=homology	0	With_Internal	0
HAX54_000492	XXX	10811	11368	ID=TE_00001019;Identity=0.878;Method=homology	0	With_Internal	0
HAX54_000493	DTM	21483	21578	ID=TE_00002690;Identity=0.8;Method=homology	168	With_Internal	168
HAX54_000494	RLG	44281	44428	ID=TE_00003385_LTR;Identity=0.75;Method=homology	0	With_Internal	0
HAX54_000494	XXX	44487	44788	ID=TE_00000305;Identity=0.72;Method=homology	0	With_Internal	0
HAX54_000494	RLG	44828	44923	ID=TE_00002677_LTR;Identity=0.792;Method=homology	0	With_Internal	0
HAX54_000495	RLX	34623	35183	ID=TE_00002743_INT;Identity=0.702;Method=homology	0	With_Internal	0
HAX54_000496	DTT	10902	10987	ID=TE_00001877;Identity=0.814;Method=homology	0	With_Internal	0
HAX54_000496	DTT	10913	11098	ID=TE_00002310;Identity=0.79;Method=homology	0	With_Internal	0
HAX54_000496	DTT	10977	11115	ID=TE_00002956;Identity=0.832;Method=homology	0	With_Internal	0
HAX54_000496	DHH	11675	12639	ID=TE_00001904;Identity=0.797;Method=homology	0	With_Internal	0
HAX54_000496	XXX	12640	12785	ID=TE_00000759;Identity=0.755;Method=homology	0	With_Internal	0
HAX54_000496	DHH	12786	13233	ID=TE_00001904;Identity=0.797;Method=homology	0	With_Internal	0
HAX54_000496	DTT	13236	13479	ID=TE_00002520;Identity=0.759;Method=homology	0	With_Internal	0
HAX54_000496	DTC	13442	13528	ID=TE_00003607;Identity=0.744;Method=homology	0	With_Internal	0
HAX54_000496	DTT	13548	13845	ID=TE_00002520;Identity=0.761;Method=homology	0	With_Internal	0
HAX54_000496	DHH	13777	13932	ID=TE_00001904;Identity=0.798;Method=homology	0	With_Internal	0
HAX54_000496	DTM	13971	14089	ID=TE_00001651;Identity=0.788;Method=homology	0	With_Internal	0
HAX54_000496	DTM	14085	14210	ID=TE_00001969;Identity=0.891;Method=homology	0	With_Internal	0
HAX54_000496	XXX	14199	14344	ID=TE_00000771;Identity=0.719;Method=homology	0	With_Internal	0
HAX54_000496	DTM	14329	14457	ID=TE_00002001;Identity=0.83;Method=homology	0	With_Internal	0
HAX54_000496	DHH	14570	14680	ID=TE_00001904;Identity=0.802;Method=homology	0	With_Internal	0
HAX54_000496	DHH	15319	15417	ID=TE_00001904;Identity=0.907;Method=homology	0	With_Internal	0
HAX54_000496	DTT	19139	19350	ID=TE_00002097;Identity=0.823;Method=homology	0	With_Internal	0
HAX54_000497	DHH	35285	35366	ID=TE_00002993;Identity=0.829;Method=homology	-1522	With_Internal	1522
HAX54_000499	DHH	32398	32496	ID=TE_00002685;Identity=0.77;Method=homology	0	With_Internal	0
HAX54_000499	DHH	32555	32661	ID=TE_00003516;Identity=0.821;Method=homology	0	With_Internal	0
HAX54_000499	DTM	34598	34811	ID=TE_00002583;Identity=0.801;Method=homology	0	With_Internal	0
HAX54_000499	DTM	34994	35395	ID=TE_00002086;Identity=0.913;Method=homology	0	With_Internal	0
HAX54_000499	DTM	35337	35677	ID=TE_00002086;Identity=0.815;Method=homology	0	With_Internal	0
HAX54_000500	XXX	71504	71631	ID=TE_00001577;Identity=0.778;Method=homology	0	With_Internal	0
HAX54_000500	DTH	71929	72573	ID=TE_00002335;Identity=0.794;Method=homology	0	With_Internal	0
HAX54_000500	DTH	72079	73036	ID=TE_00001968;Identity=0.808;Method=homology	0	With_Internal	0
HAX54_000500	DTH	72961	73070	ID=TE_00002027;Identity=0.823;Method=homology	0	With_Internal	0
HAX54_000500	XXX	73071	73230	ID=TE_00001276;Identity=0.816;Method=homology	0	With_Internal	0
HAX54_000500	DTA	74085	74292	ID=TE_00002646;Identity=0.8;Method=homology	0	With_Internal	0
HAX54_000500	DTA	77440	77544	ID=TE_00003659;Identity=0.809;Method=homology	0	With_Internal	0
HAX54_000500	XXX	77539	77827	ID=TE_00001201;Identity=0.912;Method=homology	0	With_Internal	0
HAX54_000500	DTH	79897	80044	ID=TE_00001760;Identity=0.781;Method=homology	0	With_Internal	0
HAX54_000500	DTM	79924	80238	ID=TE_00003568;Identity=0.762;Method=homology	0	With_Internal	0
HAX54_000500	DTH	80581	81079	ID=TE_00002975;Identity=0.762;Method=homology	0	With_Internal	0
HAX54_000501	DTC	86806	86965	ID=TE_00002821;Identity=0.865;Method=homology	-293	With_Internal	293
HAX54_000502	XXX	95870	95977	ID=TE_00000526;Identity=0.889;Method=homology	-204	With_Internal	204
HAX54_000503	DHH	132757	133031	ID=TE_00001801;Identity=0.801;Method=homology	-393	With_Internal	393
HAX54_000504	DTH	148620	148726	ID=TE_00002846;Identity=0.848;Method=homology	0	With_Internal	0
HAX54_000504	XXX	149127	149291	ID=TE_00001454;Identity=0.793;Method=homology	0	With_Internal	0
HAX54_000504	DTT	149492	149615	ID=TE_00001878;Identity=0.707;Method=homology	0	With_Internal	0
HAX54_000504	XXX	149697	149894	ID=TE_00001454;Identity=0.753;Method=homology	0	With_Internal	0
HAX54_000504	DTH	149947	150649	ID=TE_00003153;Identity=0.738;Method=homology	0	With_Internal	0
HAX54_000504	DTH	150897	151072	ID=TE_00002994;Identity=0.851;Method=homology	0	With_Internal	0
HAX54_000505	DTM	160943	161042	ID=TE_00002197;Identity=0.794;Method=homology	0	With_Internal	0
HAX54_000505	DTT	160964	161188	ID=TE_00002956;Identity=0.831;Method=homology	0	With_Internal	0
HAX54_000505	DTM	161084	161202	ID=TE_00001926;Identity=0.798;Method=homology	0	With_Internal	0
HAX54_000505	DTC	161395	161651	ID=TE_00002476;Identity=0.706;Method=homology	0	With_Internal	0
HAX54_000505	DTT	161654	161757	ID=TE_00001853;Identity=0.808;Method=homology	0	With_Internal	0
HAX54_000505	DTH	161658	161773	ID=TE_00001760;Identity=0.789;Method=homology	0	With_Internal	0
HAX54_000505	DTC	161792	161939	ID=TE_00002476;Identity=0.73;Method=homology	0	With_Internal	0
HAX54_000505	DTA	162819	162933	ID=TE_00002646;Identity=0.765;Method=homology	0	With_Internal	0
HAX54_000505	XXX	163819	164356	ID=TE_00000485;Identity=0.748;Method=homology	0	With_Internal	0
HAX54_000505	XXX	164474	164607	ID=TE_00000485;Identity=0.794;Method=homology	0	With_Internal	0
HAX54_000505	DHH	166324	166554	ID=TE_00001809;Identity=0.789;Method=homology	0	With_Internal	0
HAX54_000505	XXX	167965	168126	ID=TE_00001161;Identity=0.779;Method=homology	0	With_Internal	0
HAX54_000505	XXX	172542	172656	ID=TE_00000485;Identity=0.793;Method=homology	0	With_Internal	0
HAX54_000505	DTT	172678	173403	ID=TE_00001864;Identity=0.763;Method=homology	0	With_Internal	0
HAX54_000505	DTM	182382	182512	ID=TE_00002001;Identity=0.863;Method=homology	0	With_Internal	0
HAX54_000505	DTC	182415	182740	ID=TE_00002321;Identity=0.809;Method=homology	0	With_Internal	0
HAX54_000505	DHH	184652	185021	ID=TE_00001776;Identity=0.879;Method=homology	0	With_Internal	0
HAX54_000506	DHH	188117	205132	ID=scaffold_1014:188117..205132#DNA/Helitron;Method=structural	0	With_Internal	0
HAX54_000507	DHH	209365	209539	ID=TE_00003095;Identity=0.72;Method=homology	0	With_Internal	0
HAX54_000507	DTT	209993	210738	ID=TE_00001864;Identity=0.784;Method=homology	0	With_Internal	0
HAX54_000507	DTH	209998	210972	ID=TE_00002975;Identity=0.729;Method=homology	0	With_Internal	0
HAX54_000507	DTA	211603	211806	ID=TE_00002646;Identity=0.823;Method=homology	0	With_Internal	0
HAX54_000507	DTM	212453	212545	ID=TE_00002374;Identity=0.836;Method=homology	0	With_Internal	0
HAX54_000508	RLG	262766	262861	ID=TE_00002289_LTR;Identity=0.812;Method=homology	-733	With_Internal	733
HAX54_000509	DTH	16450	16647	ID=TE_00002539;Identity=0.784;Method=homology	448	With_Internal	448
HAX54_000510	DTH	20483	20818	ID=TE_00002975;Identity=0.763;Method=homology	675	With_Internal	675
HAX54_000511	DTH	22393	22534	ID=TE_00002975;Identity=0.74;Method=homology	1227	With_Internal	1227
HAX54_000512	DTC	27942	28173	ID=TE_00001605;Identity=0.795;Method=homology	0	With_Internal	0
HAX54_000512	DTM	28006	28355	ID=TE_00003775;Identity=0.792;Method=homology	0	With_Internal	0
HAX54_000512	XXX	28348	28504	ID=TE_00000824;Identity=0.858;Method=homology	0	With_Internal	0
HAX54_000512	DTC	28500	28621	ID=TE_00002621;Identity=0.83;Method=homology	0	With_Internal	0
HAX54_000512	DTM	28622	28973	ID=TE_00003141;Identity=0.788;Method=homology	0	With_Internal	0
HAX54_000512	XXX	29172	29353	ID=TE_00000593;Identity=0.799;Method=homology	0	With_Internal	0
HAX54_000512	DTM	29201	29694	ID=TE_00003141;Identity=0.747;Method=homology	0	With_Internal	0
HAX54_000512	XXX	29733	29924	ID=TE_00000228;Identity=0.859;Method=homology	0	With_Internal	0
HAX54_000512	XXX	30043	30574	ID=TE_00001329;Identity=0.813;Method=homology	0	With_Internal	0
HAX54_000512	RIX	32134	33193	ID=TE_00000341;Identity=0.785;Method=homology	0	With_Internal	0
HAX54_000513	DHH	31639	32510	ID=TE_00001656;Identity=0.752;Method=homology	0	With_Internal	0
HAX54_000514	DHH	32877	34133	ID=TE_00003001;Identity=0.705;Method=homology	0	With_Internal	0
HAX54_000514	DHH	34151	34356	ID=TE_00002948;Identity=0.751;Method=homology	0	With_Internal	0
HAX54_000515	XXX	35404	35784	ID=TE_00000414;Identity=0.758;Method=homology	333	With_Internal	333
HAX54_000516	DHH	38734	39481	ID=TE_00001656;Identity=0.76;Method=homology	-1451	With_Internal	1451
HAX54_000517	DTT	8976	9107	ID=TE_00002526;Identity=0.759;Method=homology	0	With_Internal	0
HAX54_000517	DTT	9112	9305	ID=TE_00002988;Identity=0.792;Method=homology	0	With_Internal	0
HAX54_000517	DTT	9509	9589	ID=TE_00002267;Identity=0.765;Method=homology	0	With_Internal	0
HAX54_000517	DHH	10059	10206	ID=TE_00003731;Identity=0.856;Method=homology	0	With_Internal	0
HAX54_000517	DTM	10523	10668	ID=TE_00001752;Identity=0.801;Method=homology	0	With_Internal	0
HAX54_000518	DTT	41022	41572	ID=TE_00001636;Identity=0.731;Method=homology	442	With_Internal	442
HAX54_000519	DTT	41022	41572	ID=TE_00001636;Identity=0.731;Method=homology	-2536	With_Internal	2536
HAX54_000520	DTA	29019	29201	ID=scaffold_10145:29019..29201#MITE/DTA;TIR:CAGTGGCGGA_TCCGCCATTG_90.0_TSD:ATCAATAC_ATCAATAC_100.0_Len:183;Method=structural	0	With_Internal	0
HAX54_000521	DTM	34973	35125	ID=TE_00002008;Identity=0.896;Method=homology	-84	With_Internal	84
HAX54_000522	DTH	13069	13947	ID=TE_00002018;Identity=0.83;Method=homology	0	With_Internal	0
HAX54_000523	DHH	27169	27411	ID=TE_00002110;Identity=0.728;Method=homology	25	With_Internal	25
HAX54_000525	DTM	11217	11488	ID=TE_00001777;Identity=0.773;Method=homology	-1010	With_Internal	1010
HAX54_000526	DTC	15113	15285	ID=TE_00002683;Identity=0.779;Method=homology	719	With_Internal	719
HAX54_000527	DTC	15113	15285	ID=TE_00002683;Identity=0.779;Method=homology	-3192	With_Internal	3192
HAX54_000528	DHH	26216	26451	ID=TE_00002817;Identity=0.768;Method=homology	-3766	With_Internal	3766
HAX54_000529	RLG	5072	5264	ID=TE_00003110_LTR;Identity=0.774;Method=homology	1472	With_Internal	1472
HAX54_000530	DHH	18409	18787	ID=TE_00002158;Identity=0.726;Method=homology	0	With_Internal	0
HAX54_000530	DTT	22788	23085	ID=TE_00001672;Identity=0.872;Method=homology	0	With_Internal	0
HAX54_000530	DTM	22993	23107	ID=TE_00001834;Identity=0.83;Method=homology	0	With_Internal	0
HAX54_000531	DHH	29744	29912	ID=TE_00001836;Identity=0.77;Method=homology	0	With_Internal	0
HAX54_000531	DHH	30051	30221	ID=TE_00001836;Identity=0.783;Method=homology	0	With_Internal	0
HAX54_000531	XXX	30567	30691	ID=TE_00000737;Identity=0.796;Method=homology	0	With_Internal	0
HAX54_000531	XXX	30901	31053	ID=TE_00000818;Identity=0.863;Method=homology	0	With_Internal	0
HAX54_000531	XXX	31189	31294	ID=TE_00001008;Identity=0.825;Method=homology	0	With_Internal	0
HAX54_000532	DTC	36141	36270	ID=TE_00002970;Identity=0.752;Method=homology	1339	With_Internal	1339
HAX54_000533	RLX	56868	57634	ID=TE_00002247_LTR;Identity=0.792;Method=homology	854	With_Internal	854
HAX54_000534	XXX	123803	123935	ID=TE_00000043;Identity=0.883;Method=homology	348	With_Internal	348
HAX54_000535	XXX	278488	278574	ID=TE_00000481;Identity=0.897;Method=homology	0	With_Internal	0
HAX54_000535	RLG	278660	279153	ID=TE_00002991_INT;Identity=0.799;Method=homology	0	With_Internal	0
HAX54_000535	RLG	279154	280119	ID=TE_00003800_LTR;Identity=0.733;Method=homology	0	With_Internal	0
HAX54_000535	RLG	280185	280291	ID=TE_00002074_LTR;Identity=0.878;Method=homology	0	With_Internal	0
HAX54_000535	RLG	280292	280432	ID=TE_00003110_LTR;Identity=0.801;Method=homology	0	With_Internal	0
HAX54_000535	DTM	280519	280732	ID=TE_00002148;Identity=0.793;Method=homology	0	With_Internal	0
HAX54_000535	XXX	280857	281053	ID=TE_00000988;Identity=0.776;Method=homology	0	With_Internal	0
HAX54_000536	RLG	32147	32783	ID=TE_00003461_LTR;Identity=0.838;Method=homology	0	With_Internal	0
HAX54_000536	RLG	32785	33102	ID=TE_00003707_INT;Identity=0.833;Method=homology	0	With_Internal	0
HAX54_000536	RLG	33397	33541	ID=TE_00003110_LTR;Identity=0.78;Method=homology	0	With_Internal	0
HAX54_000536	DTM	34337	34533	ID=TE_00003230;Identity=0.708;Method=homology	0	With_Internal	0
HAX54_000536	DTH	36623	36728	ID=TE_00003557;Identity=0.789;Method=homology	0	With_Internal	0
HAX54_000536	XXX	36864	37067	ID=TE_00001239;Identity=0.782;Method=homology	0	With_Internal	0
HAX54_000537	RLX	38202	38311	ID=TE_00002252_LTR;Identity=0.874;Method=homology	0	With_Internal	0
HAX54_000538	RLX	15649	15753	ID=TE_00002252_LTR;Identity=0.843;Method=homology	137	With_Internal	137
HAX54_000539	DTC	30276	30886	ID=TE_00002973;Identity=0.758;Method=homology	786	With_Internal	786
HAX54_000540	DHH	34210	34331	ID=TE_00003294;Identity=0.743;Method=homology	370	With_Internal	370
HAX54_000541	DTA	328	464	ID=TE_00002646;Identity=0.865;Method=homology	-196	With_Internal	196
HAX54_000542	RLX	6768	6915	ID=TE_00002743_INT;Identity=0.728;Method=homology	0	With_Internal	0
HAX54_000542	RLX	6958	7717	ID=TE_00002743_INT;Identity=0.848;Method=homology	0	With_Internal	0
HAX54_000542	DTM	7735	8114	ID=TE_00002200;Identity=0.739;Method=homology	0	With_Internal	0
HAX54_000542	DTC	8115	8430	ID=TE_00002773;Identity=0.835;Method=homology	0	With_Internal	0
HAX54_000542	DTH	8187	8580	ID=TE_00002272;Identity=0.83;Method=homology	0	With_Internal	0
HAX54_000542	DTM	8431	8565	ID=TE_00002200;Identity=0.739;Method=homology	0	With_Internal	0
HAX54_000542	RLX	8644	8922	ID=TE_00002743_INT;Identity=0.74;Method=homology	0	With_Internal	0
HAX54_000542	DTC	9000	9188	ID=TE_00002773;Identity=0.832;Method=homology	0	With_Internal	0
HAX54_000543	DHH	87244	87327	ID=TE_00002569;Identity=0.833;Method=homology	0	With_Internal	0
HAX54_000544	DTH	127456	127629	ID=TE_00002620;Identity=0.808;Method=homology	0	With_Internal	0
HAX54_000544	DTH	127927	128154	ID=TE_00001642;Identity=0.741;Method=homology	0	With_Internal	0
HAX54_000545	DTH	127927	128154	ID=TE_00001642;Identity=0.741;Method=homology	-813	With_Internal	813
HAX54_000546	RLG	135103	136079	ID=TE_00003800_LTR;Identity=0.795;Method=homology	-2272	With_Internal	2272
HAX54_000547	RLC	190646	190774	ID=TE_00003413_INT;Identity=0.786;Method=homology	-1928	With_Internal	1928
HAX54_000548	DTM	198904	199145	ID=TE_00003275;Identity=0.713;Method=homology	3156	With_Internal	3156
HAX54_000549	DTM	198904	199145	ID=TE_00003275;Identity=0.713;Method=homology	-962	With_Internal	962
HAX54_000550	DTM	198904	199145	ID=TE_00003275;Identity=0.713;Method=homology	0	With_Internal	0
HAX54_000550	DTM	199779	200006	ID=TE_00002906;Identity=0.792;Method=homology	0	With_Internal	0
HAX54_000550	DTC	203259	203397	ID=TE_00003254;Identity=0.77;Method=homology	0	With_Internal	0
HAX54_000550	DTA	206905	207027	ID=TE_00002646;Identity=0.772;Method=homology	0	With_Internal	0
HAX54_000550	DTT	207024	207277	ID=TE_00001878;Identity=0.749;Method=homology	0	With_Internal	0
HAX54_000550	DTC	207364	207663	ID=TE_00002321;Identity=0.817;Method=homology	0	With_Internal	0
HAX54_000550	DTC	207764	207963	ID=TE_00001954;Identity=0.785;Method=homology	0	With_Internal	0
HAX54_000550	DTT	207887	208038	ID=TE_00001878;Identity=0.821;Method=homology	0	With_Internal	0
HAX54_000550	DTM	207956	208114	ID=TE_00001620;Identity=0.729;Method=homology	0	With_Internal	0
HAX54_000550	DTM	208039	208155	ID=TE_00002107;Identity=0.761;Method=homology	0	With_Internal	0
HAX54_000550	DTM	208157	208294	ID=TE_00001620;Identity=0.703;Method=homology	0	With_Internal	0
HAX54_000550	DTM	208296	209099	ID=TE_00002037;Identity=0.747;Method=homology	0	With_Internal	0
HAX54_000550	DTM	209100	209328	ID=TE_00001774;Identity=0.76;Method=homology	0	With_Internal	0
HAX54_000550	DTA	209342	209546	ID=TE_00002646;Identity=0.824;Method=homology	0	With_Internal	0
HAX54_000550	DTM	209578	210323	ID=TE_00003027;Identity=0.728;Method=homology	0	With_Internal	0
HAX54_000551	DTM	211785	211931	ID=TE_00002390;Identity=0.769;Method=homology	0	With_Internal	0
HAX54_000551	DHH	211948	212135	ID=TE_00003061;Identity=0.898;Method=homology	0	With_Internal	0
HAX54_000551	DTM	212097	212234	ID=TE_00002390;Identity=0.876;Method=homology	0	With_Internal	0
HAX54_000551	DTT	213148	213239	ID=TE_00002956;Identity=0.836;Method=homology	0	With_Internal	0
HAX54_000551	DTT	213159	213408	ID=TE_00003482;Identity=0.821;Method=homology	0	With_Internal	0
HAX54_000552	DTA	220549	220675	ID=TE_00003406;Identity=0.858;Method=homology	-520	With_Internal	520
HAX54_000553	XXX	237242	237574	ID=TE_00000513;Identity=0.75;Method=homology	75	With_Internal	75
HAX54_000554	XXX	237242	237574	ID=TE_00000513;Identity=0.75;Method=homology	0	With_Internal	0
HAX54_000555	DHH	259767	260081	ID=TE_00003434;Identity=0.907;Method=homology	471	With_Internal	471
HAX54_000556	DTM	292311	292512	ID=TE_00002295;Identity=0.791;Method=homology	-211	With_Internal	211
HAX54_000557	RLC	314128	314319	ID=TE_00002722_LTR;Identity=0.926;Method=homology	785	With_Internal	785
HAX54_000558	RLC	315212	315330	ID=TE_00002722_LTR;Identity=0.891;Method=homology	-1053	With_Internal	1053
HAX54_000559	DTM	330093	330253	ID=TE_00001927;Identity=0.76;Method=homology	-1312	With_Internal	1312
HAX54_000560	DTM	7086	7234	ID=TE_00003094;Identity=0.875;Method=homology	393	With_Internal	393
HAX54_000561	XXX	14275	14354	ID=TE_00000160;Identity=0.87;Method=homology	-39	With_Internal	39
HAX54_000562	DTM	38930	39011	ID=TE_00003442;Identity=0.913;Method=homology	58	With_Internal	58
HAX54_000563	RLG	24	107	ID=TE_00002602_LTR;Identity=0.916;Method=homology	-173	With_Internal	173
HAX54_000564	RLX	27099	27233	ID=TE_00003332_INT;Identity=0.878;Method=homology	0	With_Internal	0
HAX54_000565	DTC	40580	40666	ID=TE_00001921;Identity=0.824;Method=homology	0	With_Internal	0
HAX54_000566	RLX	40340	41397	ID=TE_00002920_INT;Identity=0.805;Method=homology	0	With_Internal	0
HAX54_000567	RLC	43443	44225	ID=TE_00002933_INT;Identity=0.997;Method=homology	0	With_Internal	0
HAX54_000567	RLC	44903	45344	ID=TE_00002933_INT;Identity=1;Method=homology	0	With_Internal	0
HAX54_000567	RLC	45343	45989	ID=TE_00002933_INT;Identity=0.706;Method=homology	0	With_Internal	0
HAX54_000568	DTH	68173	68472	ID=TE_00003391;Identity=0.856;Method=homology	-15	With_Internal	15
HAX54_000569	DTM	88486	88655	ID=TE_00001834;Identity=0.712;Method=homology	0	With_Internal	0
HAX54_000569	DTM	89893	90112	ID=TE_00002981;Identity=0.826;Method=homology	0	With_Internal	0
HAX54_000569	DTC	94108	94209	ID=TE_00003540;Identity=0.83;Method=homology	0	With_Internal	0
HAX54_000569	RLX	94731	94962	ID=TE_00003697_LTR;Identity=0.855;Method=homology	0	With_Internal	0
HAX54_000570	XXX	113160	113267	ID=TE_00000398;Identity=0.851;Method=homology	485	With_Internal	485
HAX54_000571	DTM	156100	156305	ID=TE_00002624;Identity=0.802;Method=homology	0	With_Internal	0
HAX54_000572	DTM	168996	169261	ID=TE_00001972;Identity=0.709;Method=homology	-256	With_Internal	256
HAX54_000573	DHH	183101	183282	ID=TE_00003731;Identity=0.834;Method=homology	712	With_Internal	712
HAX54_000574	DTM	19862	20144	ID=TE_00002878;Identity=0.791;Method=homology	-396	With_Internal	396
HAX54_000575	DTC	28246	28692	ID=TE_00003603;Identity=0.891;Method=homology	0	With_Internal	0
HAX54_000575	XXX	28903	29080	ID=TE_00000771;Identity=0.762;Method=homology	0	With_Internal	0
HAX54_000575	DTA	30642	30769	ID=TE_00002646;Identity=0.906;Method=homology	0	With_Internal	0
HAX54_000575	DTH	30775	31558	ID=TE_00002011;Identity=0.836;Method=homology	0	With_Internal	0
HAX54_000575	XXX	31590	31689	ID=TE_00001144;Identity=0.94;Method=homology	0	With_Internal	0
HAX54_000575	DTM	31692	31829	ID=TE_00001837;Identity=0.789;Method=homology	0	With_Internal	0
HAX54_000575	XXX	31853	31964	ID=TE_00001144;Identity=0.831;Method=homology	0	With_Internal	0
HAX54_000575	DTC	31912	32266	ID=TE_00001835;Identity=0.711;Method=homology	0	With_Internal	0
HAX54_000575	DTM	32272	32442	ID=TE_00003650;Identity=0.753;Method=homology	0	With_Internal	0
HAX54_000575	DTC	32276	32474	ID=TE_00001835;Identity=0.702;Method=homology	0	With_Internal	0
HAX54_000575	DHH	32597	32847	ID=TE_00001640;Identity=0.705;Method=homology	0	With_Internal	0
HAX54_000575	DTC	33043	33296	ID=TE_00001835;Identity=0.772;Method=homology	0	With_Internal	0
HAX54_000575	DTC	33906	34033	ID=TE_00002228;Identity=0.734;Method=homology	0	With_Internal	0
HAX54_000575	DTT	34035	34174	ID=TE_00002017;Identity=0.81;Method=homology	0	With_Internal	0
HAX54_000575	DTT	34191	34333	ID=TE_00002017;Identity=0.819;Method=homology	0	With_Internal	0
HAX54_000575	DTC	35227	35377	ID=TE_00001911;Identity=0.712;Method=homology	0	With_Internal	0
HAX54_000575	DTT	38653	38787	ID=TE_00001878;Identity=0.791;Method=homology	0	With_Internal	0
HAX54_000575	DTH	38706	38799	ID=TE_00002011;Identity=0.758;Method=homology	0	With_Internal	0
HAX54_000575	DTM	40494	40607	ID=TE_00001827;Identity=0.757;Method=homology	0	With_Internal	0
HAX54_000576	DTM	5286	5377	ID=TE_00001891;Identity=0.898;Method=homology	18	With_Internal	18
HAX54_000577	DTM	5286	5377	ID=TE_00001891;Identity=0.898;Method=homology	681	With_Internal	681
HAX54_000578	DHH	12014	12126	ID=TE_00001614;Identity=0.75;Method=homology	0	With_Internal	0
HAX54_000578	DTC	12464	12958	ID=scaffold_10171:12464..12958#MITE/DTC;TIR:CACTATTTGA_TCAAATCGTG_90.0_TSD:CTT_CTT_100.0_Len:495;Method=structural	0	With_Internal	0
HAX54_000579	RLX	23305	23403	ID=TE_00003517_INT;Identity=0.879;Method=homology	359	With_Internal	359
HAX54_000580	XXX	422	575	ID=TE_00001520;Identity=0.916;Method=homology	-13	With_Internal	13
HAX54_000581	RLX	21504	22224	ID=TE_00002737_INT;Identity=0.821;Method=homology	336	With_Internal	336
HAX54_000582	RLX	40939	41842	ID=TE_00002743_INT;Identity=0.737;Method=homology	0	With_Internal	0
HAX54_000583	XXX	36580	36674	ID=TE_00001223;Identity=0.84;Method=homology	0	With_Internal	0
HAX54_000584	RLX	28955	29044	ID=TE_00003678_INT;Identity=0.759;Method=homology	-438	With_Internal	438
HAX54_000585	RLX	30682	32279	ID=TE_00003807_INT;Identity=0.813;Method=homology	168	With_Internal	168
HAX54_000586	DTM	90008	90374	ID=TE_00003700;Identity=0.74;Method=homology	0	With_Internal	0
HAX54_000587	DTM	144037	144235	ID=TE_00001858;Identity=0.807;Method=homology	0	With_Internal	0
HAX54_000588	DTM	146565	150364	ID=scaffold_1018:146565..150364#DNA/DTM;TIR:GAGATGCTAT_ATAACATCTC_90.0_TSD:TTCCAAG_TTCCAAG_100.0_Len:3800;Method=structural	0	With_Internal	0
HAX54_000589	DTA	155911	156284	ID=TE_00003683;Identity=0.839;Method=homology	0	With_Internal	0
HAX54_000589	DTM	156391	156515	ID=TE_00001879;Identity=0.813;Method=homology	0	With_Internal	0
HAX54_000589	DTM	156500	156614	ID=TE_00003500;Identity=0.728;Method=homology	0	With_Internal	0
HAX54_000589	DTM	156519	157477	ID=TE_00001691;Identity=0.769;Method=homology	0	With_Internal	0
HAX54_000589	DTH	156810	157038	ID=TE_00002975;Identity=0.729;Method=homology	0	With_Internal	0
HAX54_000589	DTT	157017	157411	ID=TE_00001667;Identity=0.816;Method=homology	0	With_Internal	0
HAX54_000589	DTM	157557	157700	ID=TE_00002001;Identity=0.832;Method=homology	0	With_Internal	0
HAX54_000589	DTC	157604	157921	ID=TE_00002321;Identity=0.799;Method=homology	0	With_Internal	0
HAX54_000589	DTC	157962	158555	ID=TE_00001708;Identity=0.814;Method=homology	0	With_Internal	0
HAX54_000589	DHH	158860	158961	ID=TE_00001635;Identity=0.743;Method=homology	0	With_Internal	0
HAX54_000589	DHH	159673	159921	ID=TE_00001722;Identity=0.772;Method=homology	0	With_Internal	0
HAX54_000589	XXX	160286	160443	ID=TE_00000613;Identity=0.74;Method=homology	0	With_Internal	0
HAX54_000589	DTA	160462	160658	ID=TE_00002646;Identity=0.785;Method=homology	0	With_Internal	0
HAX54_000589	DTH	160594	160680	ID=TE_00002718;Identity=0.736;Method=homology	0	With_Internal	0
HAX54_000589	DTM	161260	161402	ID=TE_00001648;Identity=0.768;Method=homology	0	With_Internal	0
HAX54_000590	DTH	165231	165367	ID=TE_00001760;Identity=0.8;Method=homology	0	With_Internal	0
HAX54_000590	XXX	165423	165545	ID=TE_00001591;Identity=0.842;Method=homology	0	With_Internal	0
HAX54_000590	DTA	165461	165641	ID=TE_00002796;Identity=0.715;Method=homology	0	With_Internal	0
HAX54_000590	DTC	165742	165933	ID=TE_00001835;Identity=0.813;Method=homology	0	With_Internal	0
HAX54_000590	DTC	165942	166170	ID=TE_00001835;Identity=0.766;Method=homology	0	With_Internal	0
HAX54_000590	DTH	167194	167275	ID=TE_00002457;Identity=0.852;Method=homology	0	With_Internal	0
HAX54_000590	DTM	168348	168430	ID=TE_00002953;Identity=0.793;Method=homology	0	With_Internal	0
HAX54_000590	DTH	168504	169137	ID=TE_00003153;Identity=0.766;Method=homology	0	With_Internal	0
HAX54_000590	XXX	169602	169722	ID=TE_00000840;Identity=0.857;Method=homology	0	With_Internal	0
HAX54_000590	DTA	172365	172540	ID=TE_00002646;Identity=0.717;Method=homology	0	With_Internal	0
HAX54_000591	DTT	307776	308054	ID=TE_00002558;Identity=0.794;Method=homology	0	With_Internal	0
HAX54_000592	RLX	24849	24949	ID=TE_00002252_LTR;Identity=0.85;Method=homology	-120	With_Internal	120
HAX54_000593	XXX	36654	36786	ID=TE_00000043;Identity=0.843;Method=homology	-468	With_Internal	468
HAX54_000594	DTM	20295	20398	ID=TE_00002498;Identity=0.731;Method=homology	458	With_Internal	458
HAX54_000595	DTM	25877	25990	ID=TE_00003657;Identity=0.77;Method=homology	1896	With_Internal	1896
HAX54_000596	DTM	4407	4656	ID=TE_00001617;Identity=0.797;Method=homology	1763	With_Internal	1763
HAX54_000597	DTC	36414	36692	ID=TE_00001911;Identity=0.802;Method=homology	0	With_Internal	0
HAX54_000597	DTT	36486	36718	ID=TE_00002504;Identity=0.82;Method=homology	0	With_Internal	0
HAX54_000597	DTC	38655	38839	ID=TE_00001740;Identity=0.755;Method=homology	0	With_Internal	0
HAX54_000597	DTC	39062	39299	ID=TE_00001954;Identity=0.78;Method=homology	0	With_Internal	0
HAX54_000597	DTT	39192	39470	ID=TE_00001878;Identity=0.736;Method=homology	0	With_Internal	0
HAX54_000598	DTC	29391	29509	ID=TE_00002615;Identity=0.849;Method=homology	-216	With_Internal	216
HAX54_000599	RLG	31084	33149	ID=TE_00002848_INT;Identity=0.703;Method=homology	669	With_Internal	669
HAX54_000600	RLX	33617	33709	ID=TE_00003678_INT;Identity=0.772;Method=homology	-240	With_Internal	240
HAX54_000601	RLX	3167	3474	ID=TE_00002743_INT;Identity=0.711;Method=homology	0	With_Internal	0
HAX54_000602	RLG	27985	28226	ID=TE_00003385_LTR;Identity=0.839;Method=homology	26	With_Internal	26
HAX54_000603	DTM	204556	205007	ID=TE_00002490;Identity=0.804;Method=homology	-235	With_Internal	235
HAX54_000604	DHH	216035	216145	ID=TE_00002259;Identity=0.771;Method=homology	0	With_Internal	0
HAX54_000604	DHH	216361	216564	ID=TE_00003434;Identity=0.787;Method=homology	0	With_Internal	0
HAX54_000604	DTA	217148	217352	ID=TE_00002646;Identity=0.828;Method=homology	0	With_Internal	0
HAX54_000604	DHH	217242	217341	ID=TE_00001801;Identity=0.796;Method=homology	0	With_Internal	0
HAX54_000604	DHH	217342	217555	ID=TE_00003731;Identity=0.807;Method=homology	0	With_Internal	0
HAX54_000605	DTC	226122	226254	ID=TE_00001880;Identity=0.759;Method=homology	-851	With_Internal	851
HAX54_000606	DHH	229998	230165	ID=TE_00003246;Identity=0.753;Method=homology	-251	With_Internal	251
HAX54_000607	RLX	238276	238385	ID=TE_00002252_LTR;Identity=0.832;Method=homology	-1127	With_Internal	1127
HAX54_000608	DHH	13826	13938	ID=TE_00002813;Identity=0.876;Method=homology	-2058	With_Internal	2058
HAX54_000609	DTM	18984	19081	ID=TE_00002845;Identity=0.866;Method=homology	560	With_Internal	560
HAX54_000610	DTM	18984	19081	ID=TE_00002845;Identity=0.866;Method=homology	-1133	With_Internal	1133
HAX54_000611	DTH	6089	6211	ID=TE_00003422;Identity=0.772;Method=homology	0	With_Internal	0
HAX54_000612	DTT	27636	27774	ID=TE_00002365;Identity=0.775;Method=homology	-801	With_Internal	801
HAX54_000613	DTM	25965	26074	ID=TE_00001827;Identity=0.819;Method=homology	0	With_Internal	0
HAX54_000614	DHH	844	1463	ID=TE_00001851;Identity=0.829;Method=homology	353	With_Internal	353
HAX54_000615	DHH	3119	3319	ID=TE_00002378;Identity=0.805;Method=homology	0	With_Internal	0
HAX54_000615	DHH	3814	3898	ID=TE_00002305;Identity=0.812;Method=homology	0	With_Internal	0
HAX54_000615	DHH	4010	4970	ID=TE_00002305;Identity=0.835;Method=homology	0	With_Internal	0
HAX54_000615	DTC	4974	5254	ID=TE_00001952;Identity=0.807;Method=homology	0	With_Internal	0
HAX54_000615	DTC	5299	5451	ID=TE_00001952;Identity=0.797;Method=homology	0	With_Internal	0
HAX54_000616	RLX	15046	16009	ID=TE_00002743_INT;Identity=0.742;Method=homology	0	With_Internal	0
HAX54_000617	DTM	7834	7936	ID=TE_00001901;Identity=0.78;Method=homology	0	With_Internal	0
HAX54_000617	DTM	9371	9490	ID=TE_00002107;Identity=0.758;Method=homology	0	With_Internal	0
HAX54_000617	DTT	9493	9632	ID=TE_00001848;Identity=0.75;Method=homology	0	With_Internal	0
HAX54_000617	XXX	9572	9758	ID=TE_00001255;Identity=0.762;Method=homology	0	With_Internal	0
HAX54_000617	DTM	9666	9767	ID=TE_00001824;Identity=0.81;Method=homology	0	With_Internal	0
HAX54_000617	XXX	10462	10638	ID=TE_00000705;Identity=0.774;Method=homology	0	With_Internal	0
HAX54_000618	XXX	10211	10297	ID=TE_00001432;Identity=0.952;Method=homology	0	With_Internal	0
HAX54_000619	DTM	20707	20823	ID=TE_00002107;Identity=0.763;Method=homology	-1734	With_Internal	1734
HAX54_000620	DTM	20707	20823	ID=TE_00002107;Identity=0.763;Method=homology	0	With_Internal	0
HAX54_000621	DTA	28683	29264	ID=TE_00002752;Identity=0.821;Method=homology	-681	With_Internal	681
HAX54_000622	DHH	41061	41430	ID=TE_00001919;Identity=0.758;Method=homology	1005	With_Internal	1005
HAX54_000623	DHH	41061	41430	ID=TE_00001919;Identity=0.758;Method=homology	0	With_Internal	0
HAX54_000623	DHH	41434	41753	ID=TE_00001919;Identity=0.769;Method=homology	0	With_Internal	0
HAX54_000623	DHH	41797	42537	ID=TE_00001904;Identity=0.781;Method=homology	0	With_Internal	0
HAX54_000623	DHH	43086	43199	ID=TE_00001904;Identity=0.814;Method=homology	0	With_Internal	0
HAX54_000623	DTT	43479	43710	ID=TE_00003594;Identity=0.861;Method=homology	0	With_Internal	0
HAX54_000623	DTT	43612	43725	ID=TE_00002831;Identity=0.841;Method=homology	0	With_Internal	0
HAX54_000623	DTC	45672	45791	ID=TE_00001629;Identity=0.832;Method=homology	0	With_Internal	0
HAX54_000623	DTT	45694	45792	ID=TE_00001878;Identity=0.796;Method=homology	0	With_Internal	0
HAX54_000623	DTM	45716	45844	ID=TE_00002037;Identity=0.822;Method=homology	0	With_Internal	0
HAX54_000623	DTM	46254	46413	ID=TE_00001824;Identity=0.718;Method=homology	0	With_Internal	0
HAX54_000624	DTC	51728	56310	ID=scaffold_102:51728..56310#DNA/DTC;TIR:CACTAGCAAC_GTTGCTAGTG_100.0_TSD:TTC_TTC_100.0_Len:4583;Method=structural	0	With_Internal	0
HAX54_000624	DTM	56311	56488	ID=TE_00001620;Identity=0.814;Method=homology	0	With_Internal	0
HAX54_000624	DTT	57473	57572	ID=TE_00001853;Identity=0.818;Method=homology	0	With_Internal	0
HAX54_000624	DTM	59755	59942	ID=TE_00002376;Identity=0.808;Method=homology	0	With_Internal	0
HAX54_000624	XXX	59876	60015	ID=TE_00000331;Identity=0.845;Method=homology	0	With_Internal	0
HAX54_000624	DTM	59962	60106	ID=TE_00002025;Identity=0.893;Method=homology	0	With_Internal	0
HAX54_000624	DTA	60163	60692	ID=TE_00002297;Identity=0.899;Method=homology	0	With_Internal	0
HAX54_000624	DTC	62801	62933	ID=TE_00001921;Identity=0.711;Method=homology	0	With_Internal	0
HAX54_000625	DTC	62801	62933	ID=TE_00001921;Identity=0.711;Method=homology	651	With_Internal	651
HAX54_000626	DHH	68621	68713	ID=TE_00001609;Identity=0.806;Method=homology	-1035	With_Internal	1035
HAX54_000627	DHH	68722	68900	ID=TE_00001668;Identity=0.756;Method=homology	-619	With_Internal	619
HAX54_000628	RLG	89238	89386	ID=TE_00002738_LTR;Identity=0.797;Method=homology	1275	With_Internal	1275
HAX54_000629	DHH	108187	108658	ID=TE_00001865;Identity=0.771;Method=homology	-368	With_Internal	368
HAX54_000630	XXX	115834	115990	ID=TE_00001566;Identity=0.806;Method=homology	727	With_Internal	727
HAX54_000631	DTA	121761	121902	ID=TE_00002089;Identity=0.793;Method=homology	1234	With_Internal	1234
HAX54_000632	DTA	132812	132971	ID=TE_00002964;Identity=0.844;Method=homology	-468	With_Internal	468
HAX54_000633	DTA	132812	132971	ID=TE_00002964;Identity=0.844;Method=homology	938	With_Internal	938
HAX54_000634	DTA	150991	151275	ID=TE_00002844;Identity=0.782;Method=homology	-525	With_Internal	525
HAX54_000635	DTT	152653	152818	ID=TE_00003482;Identity=0.753;Method=homology	-453	With_Internal	453
HAX54_000636	DTM	163301	163412	ID=TE_00001620;Identity=0.795;Method=homology	0	With_Internal	0
HAX54_000636	DTM	163353	163474	ID=TE_00002107;Identity=0.802;Method=homology	0	With_Internal	0
HAX54_000636	DHH	163399	163485	ID=TE_00002839;Identity=0.732;Method=homology	0	With_Internal	0
HAX54_000637	DHH	176634	176732	ID=TE_00002817;Identity=0.776;Method=homology	0	With_Internal	0
HAX54_000638	DTM	181982	182182	ID=TE_00003457;Identity=0.874;Method=homology	0	With_Internal	0
HAX54_000638	DTM	182299	182579	ID=TE_00003489;Identity=0.899;Method=homology	0	With_Internal	0
HAX54_000638	DHH	183691	183796	ID=TE_00003553;Identity=0.813;Method=homology	0	With_Internal	0
HAX54_000639	DHH	183691	183796	ID=TE_00003553;Identity=0.813;Method=homology	-301	With_Internal	301
HAX54_000640	DTC	186300	186438	ID=TE_00001835;Identity=0.723;Method=homology	28	With_Internal	28
HAX54_000641	DTT	193583	193999	ID=TE_00002375;Identity=0.819;Method=homology	-513	With_Internal	513
HAX54_000642	DHH	220066	220421	ID=TE_00001654;Identity=0.804;Method=homology	-1642	With_Internal	1642
HAX54_000643	XXX	233969	234130	ID=TE_00000269;Identity=0.852;Method=homology	583	With_Internal	583
HAX54_000644	DTM	249830	249956	ID=TE_00001648;Identity=0.867;Method=homology	159	With_Internal	159
HAX54_000645	DTT	295666	295763	ID=TE_00001878;Identity=0.701;Method=homology	1389	With_Internal	1389
HAX54_000646	DTT	296169	296270	ID=TE_00001853;Identity=0.75;Method=homology	-531	With_Internal	531
HAX54_000647	DHH	302857	302939	ID=TE_00001612;Identity=0.915;Method=homology	0	With_Internal	0
HAX54_000648	DTT	305892	306476	ID=TE_00001878;Identity=0.746;Method=homology	-1595	With_Internal	1595
HAX54_000649	DTT	318414	318769	ID=TE_00001667;Identity=0.783;Method=homology	-303	With_Internal	303
HAX54_000650	XXX	324580	324925	ID=TE_00000282;Identity=0.939;Method=homology	0	With_Internal	0
HAX54_000650	XXX	324920	325008	ID=TE_00000303;Identity=0.954;Method=homology	0	With_Internal	0
HAX54_000650	DTC	325011	325106	ID=TE_00001763;Identity=0.914;Method=homology	0	With_Internal	0
HAX54_000650	DTH	325678	325807	ID=TE_00002188;Identity=0.768;Method=homology	0	With_Internal	0
HAX54_000651	XXX	336532	336658	ID=TE_00000670;Identity=0.798;Method=homology	0	With_Internal	0
HAX54_000651	XXX	336946	337247	ID=TE_00000507;Identity=0.787;Method=homology	0	With_Internal	0
HAX54_000652	XXX	336946	337247	ID=TE_00000507;Identity=0.787;Method=homology	-895	With_Internal	895
HAX54_000653	XXX	336946	337247	ID=TE_00000507;Identity=0.787;Method=homology	5038	With_Internal	5038
HAX54_000654	DTA	353590	353778	ID=TE_00003075;Identity=0.796;Method=homology	1628	With_Internal	1628
HAX54_000655	XXX	359236	359316	ID=TE_00001117;Identity=0.875;Method=homology	0	With_Internal	0
HAX54_000655	XXX	359324	359490	ID=TE_00000269;Identity=0.817;Method=homology	0	With_Internal	0
HAX54_000655	DTT	361705	361955	ID=TE_00003130;Identity=0.853;Method=homology	0	With_Internal	0
HAX54_000655	DTT	361756	361982	ID=TE_00002170;Identity=0.798;Method=homology	0	With_Internal	0
HAX54_000655	DTT	364641	364765	ID=TE_00002899;Identity=0.773;Method=homology	0	With_Internal	0
HAX54_000655	DTT	364784	364996	ID=TE_00003232;Identity=0.815;Method=homology	0	With_Internal	0
HAX54_000656	DTA	434113	434389	ID=TE_00003083;Identity=0.779;Method=homology	-284	With_Internal	284
HAX54_000657	DTM	483510	483701	ID=TE_00002672;Identity=0.757;Method=homology	3	With_Internal	3
HAX54_000658	RLX	501312	502355	ID=TE_00002252_LTR;Identity=0.807;Method=homology	0	With_Internal	0
HAX54_000658	RLX	502316	502444	ID=TE_00003332_INT;Identity=0.897;Method=homology	0	With_Internal	0
HAX54_000658	RLX	502531	504374	ID=TE_00002737_INT;Identity=0.917;Method=homology	0	With_Internal	0
HAX54_000658	RLX	504375	504488	ID=TE_00002252_LTR;Identity=0.839;Method=homology	0	With_Internal	0
HAX54_000659	DTM	529152	529393	ID=TE_00002858;Identity=0.738;Method=homology	21	With_Internal	21
HAX54_000660	DTT	552325	552647	ID=TE_00001607;Identity=0.844;Method=homology	155	With_Internal	155
HAX54_000661	DTA	557741	557857	ID=TE_00003530;Identity=0.914;Method=homology	-1187	With_Internal	1187
HAX54_000662	DTM	609224	609499	ID=TE_00003415;Identity=0.803;Method=homology	-771	With_Internal	771
HAX54_000663	DTC	617046	617308	ID=TE_00002545;Identity=0.824;Method=homology	-1634	With_Internal	1634
HAX54_000664	DTM	626737	627210	ID=TE_00003568;Identity=0.734;Method=homology	-386	With_Internal	386
HAX54_000665	DTH	632529	633714	ID=TE_00002975;Identity=0.729;Method=homology	0	With_Internal	0
HAX54_000665	DTC	633090	634116	ID=TE_00001708;Identity=0.739;Method=homology	0	With_Internal	0
HAX54_000665	DTC	633324	634344	ID=TE_00002821;Identity=0.777;Method=homology	0	With_Internal	0
HAX54_000665	DTH	636035	636170	ID=TE_00001760;Identity=0.771;Method=homology	0	With_Internal	0
HAX54_000665	DTT	636058	636308	ID=TE_00001878;Identity=0.768;Method=homology	0	With_Internal	0
HAX54_000665	XXX	639992	640129	ID=TE_00001215;Identity=0.843;Method=homology	0	With_Internal	0
HAX54_000665	DTT	640406	640529	ID=TE_00003534;Identity=0.756;Method=homology	0	With_Internal	0
HAX54_000665	DTM	640598	640723	ID=TE_00001824;Identity=0.761;Method=homology	0	With_Internal	0
HAX54_000665	DTM	640657	640756	ID=TE_00001907;Identity=0.804;Method=homology	0	With_Internal	0
HAX54_000665	DTM	640728	640820	ID=TE_00001824;Identity=0.772;Method=homology	0	With_Internal	0
HAX54_000665	DTC	641752	641900	ID=TE_00002076;Identity=0.767;Method=homology	0	With_Internal	0
HAX54_000665	DTM	642658	642858	ID=TE_00001824;Identity=0.797;Method=homology	0	With_Internal	0
HAX54_000665	DTH	642726	642867	ID=TE_00001677;Identity=0.804;Method=homology	0	With_Internal	0
HAX54_000665	DTT	644229	644364	ID=TE_00003476;Identity=0.816;Method=homology	0	With_Internal	0
HAX54_000666	DTM	661148	667251	ID=TE_00002542;Identity=0.808;Method=homology	-1643	With_Internal	1643
HAX54_000667	DHH	1177	1381	ID=TE_00001782;Identity=0.794;Method=homology	-182	With_Internal	182
HAX54_000668	DTT	21152	21259	ID=TE_00001853;Identity=0.728;Method=homology	791	With_Internal	791
HAX54_000669	DTM	61725	62759	ID=TE_00002037;Identity=0.706;Method=homology	-2271	With_Internal	2271
HAX54_000670	DTA	77454	77687	ID=TE_00003407;Identity=0.78;Method=homology	-257	With_Internal	257
HAX54_000671	RLX	95408	95634	ID=TE_00002449_INT;Identity=0.707;Method=homology	1227	With_Internal	1227
HAX54_000672	DHH	120650	120843	ID=TE_00003571;Identity=0.788;Method=homology	164	With_Internal	164
HAX54_000673	RLX	149704	149934	ID=TE_00002449_INT;Identity=0.774;Method=homology	1045	With_Internal	1045
HAX54_000674	RLX	149704	149934	ID=TE_00002449_INT;Identity=0.774;Method=homology	304	With_Internal	304
HAX54_000675	XXX	159644	161255	ID=TE_00001357;Identity=0.839;Method=homology	0	With_Internal	0
HAX54_000676	RLC	210578	210687	ID=TE_00002021_LTR;Identity=0.852;Method=homology	198	With_Internal	198
HAX54_000677	RLC	216618	217091	ID=TE_00003639_INT;Identity=0.853;Method=homology	-2008	With_Internal	2008
HAX54_000678	DTC	261126	262201	ID=TE_00002063;Identity=0.719;Method=homology	327	With_Internal	327
HAX54_000679	DTH	290203	290435	ID=TE_00002307;Identity=0.728;Method=homology	783	With_Internal	783
HAX54_000680	DTM	11996	12155	ID=TE_00003002;Identity=0.852;Method=homology	-195	With_Internal	195
HAX54_000681	DTM	6949	7214	ID=TE_00002480;Identity=0.785;Method=homology	0	With_Internal	0
HAX54_000682	DHH	39086	39271	ID=TE_00002033;Identity=0.837;Method=homology	591	With_Internal	591
HAX54_000683	DTT	58263	58389	ID=TE_00003100;Identity=0.764;Method=homology	0	With_Internal	0
HAX54_000683	DTT	61326	61425	ID=TE_00001878;Identity=0.826;Method=homology	0	With_Internal	0
HAX54_000683	DTC	61327	61447	ID=TE_00001911;Identity=0.741;Method=homology	0	With_Internal	0
HAX54_000684	DHH	67586	67971	ID=TE_00003731;Identity=0.862;Method=homology	-610	With_Internal	610
HAX54_000685	DTA	68909	69062	ID=TE_00002296;Identity=0.817;Method=homology	0	With_Internal	0
HAX54_000686	DTA	73239	73475	ID=TE_00002213;Identity=0.759;Method=homology	-424	With_Internal	424
HAX54_000687	RLG	79058	79773	ID=TE_00003284_LTR;Identity=0.764;Method=homology	-367	With_Internal	367
HAX54_000688	DTC	83941	84089	ID=TE_00001911;Identity=0.765;Method=homology	0	With_Internal	0
HAX54_000688	DTA	84764	85134	ID=TE_00003683;Identity=0.786;Method=homology	0	With_Internal	0
HAX54_000689	DTC	97451	97579	ID=TE_00001915;Identity=0.806;Method=homology	0	With_Internal	0
HAX54_000690	DTC	97451	97579	ID=TE_00001915;Identity=0.806;Method=homology	2359	With_Internal	2359
HAX54_000691	RLC	110830	111015	ID=TE_00003639_INT;Identity=0.774;Method=homology	2448	With_Internal	2448
HAX54_000692	RLC	110830	111015	ID=TE_00003639_INT;Identity=0.774;Method=homology	618	With_Internal	618
HAX54_000693	RLC	110830	111015	ID=TE_00003639_INT;Identity=0.774;Method=homology	82	With_Internal	82
HAX54_000694	XXX	116733	116921	ID=TE_00000255;Identity=0.91;Method=homology	-22	With_Internal	22
HAX54_000695	DTA	128314	128489	ID=TE_00002646;Identity=0.726;Method=homology	0	With_Internal	0
HAX54_000696	DHH	134485	134667	ID=TE_00001685;Identity=0.778;Method=homology	1515	With_Internal	1515
HAX54_000697	DTC	143363	143484	ID=TE_00002228;Identity=0.76;Method=homology	0	With_Internal	0
HAX54_000697	DHH	143610	143767	ID=TE_00001898;Identity=0.805;Method=homology	0	With_Internal	0
HAX54_000697	DHH	143779	144203	ID=TE_00001898;Identity=0.825;Method=homology	0	With_Internal	0
HAX54_000697	DHH	144327	144532	ID=TE_00001898;Identity=0.865;Method=homology	0	With_Internal	0
HAX54_000697	DHH	144523	144742	ID=TE_00001898;Identity=0.853;Method=homology	0	With_Internal	0
HAX54_000697	DTA	144987	145189	ID=TE_00003221;Identity=0.825;Method=homology	0	With_Internal	0
HAX54_000698	DTM	150252	150359	ID=TE_00002904;Identity=0.87;Method=homology	-316	With_Internal	316
HAX54_000699	DTC	176516	176655	ID=TE_00001882;Identity=0.719;Method=homology	-310	With_Internal	310
HAX54_000700	DHH	176805	176953	ID=TE_00003731;Identity=0.798;Method=homology	360	With_Internal	360
HAX54_000701	DTT	180576	180691	ID=TE_00001853;Identity=0.754;Method=homology	0	With_Internal	0
HAX54_000701	RLC	184968	185127	ID=TE_00002042_LTR;Identity=0.834;Method=homology	0	With_Internal	0
HAX54_000702	DTM	227809	227951	ID=TE_00002712;Identity=0.731;Method=homology	718	With_Internal	718
HAX54_000703	DTH	256943	257477	ID=TE_00003391;Identity=0.717;Method=homology	0	With_Internal	0
HAX54_000703	RLX	257373	257855	ID=TE_00002972_INT;Identity=0.753;Method=homology	0	With_Internal	0
HAX54_000703	DTC	258466	258586	ID=TE_00003540;Identity=0.744;Method=homology	0	With_Internal	0
HAX54_000703	RLG	258475	258656	ID=TE_00003110_LTR;Identity=0.771;Method=homology	0	With_Internal	0
HAX54_000703	RLG	258960	259188	ID=TE_00003698_INT;Identity=0.783;Method=homology	0	With_Internal	0
HAX54_000703	RLG	259177	259304	ID=TE_00003579_LTR;Identity=0.751;Method=homology	0	With_Internal	0
HAX54_000703	DHH	259917	260058	ID=TE_00002496;Identity=0.806;Method=homology	0	With_Internal	0
HAX54_000703	DHH	259959	260072	ID=TE_00001800;Identity=0.805;Method=homology	0	With_Internal	0
HAX54_000703	XXX	260537	260735	ID=TE_00001372;Identity=0.763;Method=homology	0	With_Internal	0
HAX54_000703	XXX	261234	261445	ID=TE_00001372;Identity=0.742;Method=homology	0	With_Internal	0
HAX54_000704	DHH	321022	321169	ID=TE_00003223;Identity=0.758;Method=homology	0	With_Internal	0
HAX54_000704	XXX	321165	321298	ID=TE_00000969;Identity=0.814;Method=homology	0	With_Internal	0
HAX54_000704	DTM	321611	321695	ID=TE_00001620;Identity=0.8;Method=homology	0	With_Internal	0
HAX54_000704	DTM	321623	322062	ID=TE_00001691;Identity=0.814;Method=homology	0	With_Internal	0
HAX54_000704	DTC	322154	322303	ID=TE_00001747;Identity=0.807;Method=homology	0	With_Internal	0
HAX54_000704	DTA	322175	322307	ID=TE_00002646;Identity=0.865;Method=homology	0	With_Internal	0
HAX54_000704	XXX	322308	324450	ID=TE_00000969;Identity=0.938;Method=homology	0	With_Internal	0
HAX54_000705	DHH	25682	25806	ID=TE_00001768;Identity=0.716;Method=homology	0	With_Internal	0
HAX54_000705	DTT	28020	28220	ID=TE_00003130;Identity=0.835;Method=homology	0	With_Internal	0
HAX54_000705	DTC	28979	29111	ID=TE_00001650;Identity=0.797;Method=homology	0	With_Internal	0
HAX54_000705	XXX	29151	29241	ID=TE_00000861;Identity=1;Method=homology	0	With_Internal	0
HAX54_000706	XXX	39091	39199	ID=TE_00000790;Identity=0.872;Method=homology	1391	With_Internal	1391
HAX54_000707	DTC	18425	18776	ID=TE_00002861;Identity=0.744;Method=homology	-1160	With_Internal	1160
HAX54_000708	RLX	34142	35778	ID=TE_00003807_INT;Identity=0.805;Method=homology	82	With_Internal	82
HAX54_000709	RLX	44043	44138	ID=TE_00002815_LTR;Identity=0.823;Method=homology	-128	With_Internal	128
HAX54_000710	RLG	10237	11094	ID=TE_00002082_LTR;Identity=0.72;Method=homology	-156	With_Internal	156
HAX54_000711	DHH	32675	32851	ID=TE_00003206;Identity=0.77;Method=homology	1185	With_Internal	1185
HAX54_000712	DTT	74084	74193	ID=TE_00001742;Identity=0.768;Method=homology	352	With_Internal	352
HAX54_000713	RLC	114444	114932	ID=TE_00003156_INT;Identity=0.705;Method=homology	1098	With_Internal	1098
HAX54_000714	RLX	179541	180373	ID=TE_00002252_LTR;Identity=0.869;Method=homology	-157	With_Internal	157
HAX54_000715	DTM	290453	290745	ID=TE_00003184;Identity=0.775;Method=homology	73	With_Internal	73
HAX54_000716	DTC	32125	32377	ID=TE_00002773;Identity=0.784;Method=homology	-902	With_Internal	902
HAX54_000717	DTA	37931	38723	ID=TE_00002969;Identity=0.78;Method=homology	0	With_Internal	0
HAX54_000717	DTA	38524	38767	ID=TE_00001983;Identity=0.773;Method=homology	0	With_Internal	0
HAX54_000717	DTH	38847	39401	ID=TE_00003153;Identity=0.725;Method=homology	0	With_Internal	0
HAX54_000718	RLX	32056	32163	ID=TE_00002743_INT;Identity=0.812;Method=homology	0	With_Internal	0
HAX54_000718	RLX	32324	32992	ID=TE_00003490_INT;Identity=0.754;Method=homology	0	With_Internal	0
HAX54_000718	DTM	33050	33160	ID=TE_00003196;Identity=0.835;Method=homology	0	With_Internal	0
HAX54_000718	RLX	33158	33619	ID=TE_00003490_INT;Identity=0.721;Method=homology	0	With_Internal	0
HAX54_000719	RLG	12049	13733	ID=TE_00003461_LTR;Identity=0.796;Method=homology	202	With_Internal	202
HAX54_000720	RLC	37304	37535	ID=TE_00002729_LTR;Identity=0.796;Method=homology	147	With_Internal	147
HAX54_000721	DTA	33219	33616	ID=TE_00002954;Identity=0.936;Method=homology	1036	With_Internal	1036
HAX54_000722	XXX	38575	38835	ID=TE_00000822;Identity=0.839;Method=homology	944	With_Internal	944
HAX54_000723	RLC	17007	17863	ID=TE_00003726_INT;Identity=0.701;Method=homology	-1305	With_Internal	1305
HAX54_000724	DTA	80147	80271	ID=TE_00003529;Identity=0.82;Method=homology	1443	With_Internal	1443
HAX54_000725	DTA	80147	80271	ID=TE_00003529;Identity=0.82;Method=homology	-30	With_Internal	30
HAX54_000726	XXX	125351	125555	ID=TE_00001099;Identity=0.822;Method=homology	0	With_Internal	0
HAX54_000726	XXX	126089	126890	ID=TE_00001071;Identity=0.75;Method=homology	0	With_Internal	0
HAX54_000727	XXX	140263	140499	ID=TE_00000346;Identity=0.809;Method=homology	-578	With_Internal	578
HAX54_000728	XXX	140263	140499	ID=TE_00000346;Identity=0.809;Method=homology	-2175	With_Internal	2175
HAX54_000729	DTT	206715	206794	ID=TE_00002328;Identity=0.81;Method=homology	0	With_Internal	0
HAX54_000730	DHH	220493	220653	ID=TE_00001675;Identity=0.858;Method=homology	0	With_Internal	0
HAX54_000730	DHH	220656	220944	ID=TE_00003571;Identity=0.902;Method=homology	0	With_Internal	0
HAX54_000730	DHH	220948	221318	ID=TE_00003571;Identity=0.818;Method=homology	0	With_Internal	0
HAX54_000731	DHH	229310	229490	ID=TE_00001851;Identity=0.848;Method=homology	0	With_Internal	0
HAX54_000732	DTA	1330	1426	ID=TE_00002261;Identity=0.76;Method=homology	0	With_Internal	0
HAX54_000733	DTC	11775	11957	ID=TE_00001880;Identity=0.712;Method=homology	0	With_Internal	0
HAX54_000733	DTT	11856	12104	ID=TE_00001878;Identity=0.77;Method=homology	0	With_Internal	0
HAX54_000733	DTT	12446	12529	ID=TE_00003100;Identity=0.795;Method=homology	0	With_Internal	0
HAX54_000734	DTT	26155	26314	ID=TE_00001698;Identity=0.726;Method=homology	0	With_Internal	0
HAX54_000734	DTA	28554	28660	ID=TE_00003305;Identity=0.743;Method=homology	0	With_Internal	0
HAX54_000735	DTA	32098	32221	ID=TE_00002646;Identity=0.805;Method=homology	0	With_Internal	0
HAX54_000736	XXX	4491	5223	ID=TE_00000256;Identity=0.703;Method=homology	427	With_Internal	427
HAX54_000737	DTM	38361	38622	ID=TE_00003743;Identity=0.856;Method=homology	-1356	With_Internal	1356
HAX54_000738	DTM	58900	59236	ID=TE_00003320;Identity=0.81;Method=homology	0	With_Internal	0
HAX54_000739	DTT	88979	89223	ID=TE_00002349;Identity=0.797;Method=homology	0	With_Internal	0
HAX54_000739	DTT	89859	89961	ID=TE_00003476;Identity=0.804;Method=homology	0	With_Internal	0
HAX54_000739	DTT	90042	90163	ID=TE_00003476;Identity=0.748;Method=homology	0	With_Internal	0
HAX54_000739	RLX	90507	90688	ID=TE_00002815_LTR;Identity=0.791;Method=homology	0	With_Internal	0
HAX54_000739	DTH	92591	92687	ID=TE_00002300;Identity=0.891;Method=homology	0	With_Internal	0
HAX54_000739	DTH	92845	93172	ID=TE_00001760;Identity=0.778;Method=homology	0	With_Internal	0
HAX54_000739	DTT	93593	93727	ID=TE_00001864;Identity=0.746;Method=homology	0	With_Internal	0
HAX54_000739	XXX	93803	94073	ID=TE_00001203;Identity=0.722;Method=homology	0	With_Internal	0
HAX54_000740	RLC	106077	106844	ID=TE_00003225_INT;Identity=0.813;Method=homology	824	With_Internal	824
HAX54_000741	DTM	116992	117076	ID=TE_00002936;Identity=0.81;Method=homology	0	With_Internal	0
HAX54_000742	DTC	126791	126898	ID=TE_00001880;Identity=0.823;Method=homology	0	With_Internal	0
HAX54_000742	DTT	128128	128366	ID=TE_00002697;Identity=0.815;Method=homology	0	With_Internal	0
HAX54_000742	DTM	128285	128377	ID=TE_00001745;Identity=0.833;Method=homology	0	With_Internal	0
HAX54_000743	DTM	138164	138284	ID=TE_00002107;Identity=0.785;Method=homology	0	With_Internal	0
HAX54_000743	DHH	138363	138662	ID=TE_00001685;Identity=0.784;Method=homology	0	With_Internal	0
HAX54_000744	DHH	150664	150747	ID=TE_00001685;Identity=0.817;Method=homology	0	With_Internal	0
HAX54_000744	DTC	155205	155339	ID=TE_00001747;Identity=0.778;Method=homology	0	With_Internal	0
HAX54_000744	DTA	155222	155406	ID=TE_00002646;Identity=0.798;Method=homology	0	With_Internal	0
HAX54_000745	DTM	162232	162712	ID=TE_00002037;Identity=0.739;Method=homology	0	With_Internal	0
HAX54_000745	DTC	162719	163413	ID=TE_00001708;Identity=0.764;Method=homology	0	With_Internal	0
HAX54_000745	DTM	163414	163566	ID=TE_00003094;Identity=0.846;Method=homology	0	With_Internal	0
HAX54_000745	DTA	164053	164256	ID=TE_00003260;Identity=0.793;Method=homology	0	With_Internal	0
HAX54_000745	DTM	164257	164562	ID=TE_00003027;Identity=0.788;Method=homology	0	With_Internal	0
HAX54_000746	DTM	177032	177196	ID=TE_00001824;Identity=0.707;Method=homology	0	With_Internal	0
HAX54_000747	DTH	184144	184314	ID=TE_00002188;Identity=0.765;Method=homology	0	With_Internal	0
HAX54_000748	DTT	186895	187115	ID=TE_00002520;Identity=0.755;Method=homology	0	With_Internal	0
HAX54_000748	DHH	187044	187150	ID=TE_00001762;Identity=0.824;Method=homology	0	With_Internal	0
HAX54_000748	DTT	187198	187411	ID=TE_00002520;Identity=0.782;Method=homology	0	With_Internal	0
HAX54_000748	DTC	187552	188745	ID=TE_00003630;Identity=0.711;Method=homology	0	With_Internal	0
HAX54_000748	DHH	191352	191857	ID=TE_00001761;Identity=0.712;Method=homology	0	With_Internal	0
HAX54_000748	DHH	192019	192314	ID=TE_00001761;Identity=0.726;Method=homology	0	With_Internal	0
HAX54_000748	XXX	195582	195681	ID=TE_00000343;Identity=1;Method=homology	0	With_Internal	0
HAX54_000748	DHH	199746	200082	ID=TE_00001618;Identity=0.833;Method=homology	0	With_Internal	0
HAX54_000748	DTH	200088	200239	ID=TE_00002011;Identity=0.709;Method=homology	0	With_Internal	0
HAX54_000748	DTM	200270	200388	ID=TE_00001972;Identity=0.785;Method=homology	0	With_Internal	0
HAX54_000748	DTC	200379	200677	ID=TE_00001794;Identity=0.892;Method=homology	0	With_Internal	0
HAX54_000749	DTC	205211	205464	ID=TE_00001650;Identity=0.789;Method=homology	756	With_Internal	756
HAX54_000750	DTM	217586	217718	ID=TE_00001834;Identity=0.785;Method=homology	0	With_Internal	0
HAX54_000750	DHH	217615	217914	ID=TE_00001668;Identity=0.733;Method=homology	0	With_Internal	0
HAX54_000751	DTT	236190	236318	ID=TE_00003115;Identity=0.769;Method=homology	0	With_Internal	0
HAX54_000752	DTH	243594	243892	ID=TE_00002065;Identity=0.799;Method=homology	0	With_Internal	0
HAX54_000752	DTT	245452	245695	ID=TE_00002956;Identity=0.856;Method=homology	0	With_Internal	0
HAX54_000752	DHH	246184	246328	ID=TE_00001722;Identity=0.762;Method=homology	0	With_Internal	0
HAX54_000752	DTM	246899	247017	ID=TE_00002107;Identity=0.781;Method=homology	0	With_Internal	0
HAX54_000752	DTM	247058	247174	ID=TE_00002107;Identity=0.786;Method=homology	0	With_Internal	0
HAX54_000752	XXX	249723	249871	ID=TE_00000771;Identity=0.852;Method=homology	0	With_Internal	0
HAX54_000752	DHH	251214	251296	ID=TE_00001718;Identity=0.758;Method=homology	0	With_Internal	0
HAX54_000752	DTC	251297	251425	ID=TE_00001747;Identity=0.845;Method=homology	0	With_Internal	0
HAX54_000752	DHH	257001	257162	ID=TE_00001713;Identity=0.742;Method=homology	0	With_Internal	0
HAX54_000752	XXX	257300	257396	ID=TE_00000976;Identity=0.769;Method=homology	0	With_Internal	0
HAX54_000752	DHH	260499	260739	ID=TE_00003731;Identity=0.811;Method=homology	0	With_Internal	0
HAX54_000752	DTM	261403	261626	ID=TE_00002425;Identity=0.706;Method=homology	0	With_Internal	0
HAX54_000752	DHH	261880	262110	ID=TE_00002110;Identity=0.777;Method=homology	0	With_Internal	0
HAX54_000752	DHH	262175	263146	ID=TE_00002110;Identity=0.786;Method=homology	0	With_Internal	0
HAX54_000752	XXX	264070	264259	ID=TE_00000618;Identity=0.755;Method=homology	0	With_Internal	0
HAX54_000752	XXX	264857	265379	ID=TE_00000618;Identity=0.726;Method=homology	0	With_Internal	0
HAX54_000753	XXX	264857	265379	ID=TE_00000618;Identity=0.726;Method=homology	-1877	With_Internal	1877
HAX54_000754	XXX	280440	280523	ID=TE_00000770;Identity=0.799;Method=homology	0	With_Internal	0
HAX54_000754	DTM	280524	280640	ID=scaffold_1024:280524..280640#MITE/DTM;TIR:CTAAGTTGCT_AGCAACATAG_90.0_TSD:CTTTTTGG_CTTTTTGG_100.0_Len:117;Method=structural	0	With_Internal	0
HAX54_000754	DTC	281567	282094	ID=TE_00002476;Identity=0.9;Method=homology	0	With_Internal	0
HAX54_000754	DHH	282435	282526	ID=TE_00001870;Identity=0.772;Method=homology	0	With_Internal	0
HAX54_000754	DTM	282578	282979	ID=TE_00003376;Identity=0.746;Method=homology	0	With_Internal	0
HAX54_000754	DTA	282742	282984	ID=TE_00003036;Identity=0.834;Method=homology	0	With_Internal	0
HAX54_000755	DHH	297293	297687	ID=TE_00002893;Identity=0.773;Method=homology	-461	With_Internal	461
HAX54_000756	DTA	303801	304150	ID=TE_00003683;Identity=0.823;Method=homology	0	With_Internal	0
HAX54_000757	DTM	316172	316284	ID=TE_00001825;Identity=0.793;Method=homology	0	With_Internal	0
HAX54_000758	DTM	17490	17586	ID=TE_00001879;Identity=0.854;Method=homology	67	With_Internal	67
HAX54_000759	XXX	17770	18034	ID=TE_00000385;Identity=0.879;Method=homology	0	With_Internal	0
HAX54_000760	DTM	8603	9081	ID=TE_00003700;Identity=0.73;Method=homology	-749	With_Internal	749
HAX54_000761	RLX	14317	15137	ID=TE_00002247_LTR;Identity=0.783;Method=homology	0	With_Internal	0
HAX54_000761	RLX	15138	15679	ID=TE_00002062_INT;Identity=0.788;Method=homology	0	With_Internal	0
HAX54_000761	XXX	15667	15793	ID=TE_00000263;Identity=0.729;Method=homology	0	With_Internal	0
HAX54_000761	DTM	15717	16058	ID=TE_00003700;Identity=0.762;Method=homology	0	With_Internal	0
HAX54_000762	DHH	23124	23371	ID=TE_00001813;Identity=0.719;Method=homology	0	With_Internal	0
HAX54_000762	DHH	23689	23991	ID=TE_00001851;Identity=0.77;Method=homology	0	With_Internal	0
HAX54_000762	DHH	23817	24192	ID=TE_00001904;Identity=0.764;Method=homology	0	With_Internal	0
HAX54_000762	DTH	24181	24295	ID=TE_00001760;Identity=0.779;Method=homology	0	With_Internal	0
HAX54_000762	DTC	24704	24886	ID=TE_00003426;Identity=0.746;Method=homology	0	With_Internal	0
HAX54_000762	DTC	26359	27138	ID=TE_00001708;Identity=0.757;Method=homology	0	With_Internal	0
HAX54_000762	DTC	27144	27370	ID=TE_00001708;Identity=0.784;Method=homology	0	With_Internal	0
HAX54_000762	DTH	27185	27424	ID=TE_00002975;Identity=0.78;Method=homology	0	With_Internal	0
HAX54_000762	DTH	27447	27574	ID=TE_00001914;Identity=0.772;Method=homology	0	With_Internal	0
HAX54_000762	DTT	27607	27737	ID=TE_00003476;Identity=0.777;Method=homology	0	With_Internal	0
HAX54_000762	DTT	27836	27938	ID=TE_00002467;Identity=0.765;Method=homology	0	With_Internal	0
HAX54_000762	DTA	27939	28250	ID=TE_00002184;Identity=0.855;Method=homology	0	With_Internal	0
HAX54_000762	DTH	28262	29177	ID=TE_00002975;Identity=0.729;Method=homology	0	With_Internal	0
HAX54_000763	DTM	13914	14268	ID=TE_00003764;Identity=0.802;Method=homology	316	With_Internal	316
HAX54_000764	DTM	39875	40215	ID=TE_00003222;Identity=0.755;Method=homology	145	With_Internal	145
HAX54_000765	DTT	2025	2195	ID=TE_00003818;Identity=0.742;Method=homology	0	With_Internal	0
HAX54_000766	DTM	10430	10586	ID=TE_00001927;Identity=0.818;Method=homology	0	With_Internal	0
HAX54_000766	DTT	10512	10596	ID=TE_00003778;Identity=0.871;Method=homology	0	With_Internal	0
HAX54_000767	DTM	18396	18668	ID=TE_00001617;Identity=0.821;Method=homology	-1034	With_Internal	1034
HAX54_000768	RLG	9310	9534	ID=TE_00003707_INT;Identity=0.773;Method=homology	0	With_Internal	0
HAX54_000769	RLG	199022	199341	ID=TE_00003110_LTR;Identity=0.799;Method=homology	292	With_Internal	292
HAX54_000770	RLG	202645	202782	ID=TE_00003038_INT;Identity=0.787;Method=homology	-541	With_Internal	541
HAX54_000771	DTM	13890	14035	ID=TE_00001824;Identity=0.781;Method=homology	93	With_Internal	93
HAX54_000772	DTA	24011	24145	ID=TE_00002176;Identity=0.818;Method=homology	0	With_Internal	0
HAX54_000773	DTH	29397	29489	ID=TE_00002011;Identity=0.728;Method=homology	401	With_Internal	401
HAX54_000774	DTH	11796	12043	ID=TE_00002307;Identity=0.732;Method=homology	961	With_Internal	961
HAX54_000775	DTC	19344	19530	ID=TE_00001911;Identity=0.75;Method=homology	0	With_Internal	0
HAX54_000775	DTH	19466	19558	ID=TE_00002718;Identity=0.818;Method=homology	0	With_Internal	0
HAX54_000776	RLG	30977	31439	ID=TE_00002865_INT;Identity=0.701;Method=homology	1925	With_Internal	1925
HAX54_000777	DHH	36658	36910	ID=TE_00002158;Identity=0.831;Method=homology	-135	With_Internal	135
HAX54_000778	DTM	47613	48300	ID=TE_00003796;Identity=0.779;Method=homology	618	With_Internal	618
HAX54_000779	DTM	112112	112212	ID=TE_00001773;Identity=0.754;Method=homology	0	With_Internal	0
HAX54_000779	DTC	112812	112917	ID=TE_00002145;Identity=0.783;Method=homology	0	With_Internal	0
HAX54_000779	XXX	113090	113227	ID=TE_00000655;Identity=0.767;Method=homology	0	With_Internal	0
HAX54_000780	DTM	122664	123222	ID=TE_00002481;Identity=0.772;Method=homology	0	With_Internal	0
HAX54_000781	DTM	149328	149807	ID=TE_00001994;Identity=0.717;Method=homology	0	With_Internal	0
HAX54_000781	DTM	150028	150163	ID=TE_00001630;Identity=0.776;Method=homology	0	With_Internal	0
HAX54_000781	DTA	151680	151834	ID=TE_00002796;Identity=0.752;Method=homology	0	With_Internal	0
HAX54_000782	DTC	170953	171070	ID=TE_00001921;Identity=0.748;Method=homology	0	With_Internal	0
HAX54_000782	DTH	172529	173024	ID=TE_00000476;Identity=0.925;Method=homology	0	With_Internal	0
HAX54_000782	DHH	176112	176319	ID=TE_00001635;Identity=0.767;Method=homology	0	With_Internal	0
HAX54_000782	DHH	176321	176546	ID=TE_00001783;Identity=0.812;Method=homology	0	With_Internal	0
HAX54_000782	DHH	176534	176625	ID=TE_00003733;Identity=0.859;Method=homology	0	With_Internal	0
HAX54_000782	DHH	176779	176908	ID=TE_00002918;Identity=0.752;Method=homology	0	With_Internal	0
HAX54_000782	DHH	176970	177204	ID=TE_00002918;Identity=0.757;Method=homology	0	With_Internal	0
HAX54_000782	DHH	177205	177534	ID=TE_00003449;Identity=0.788;Method=homology	0	With_Internal	0
HAX54_000782	XXX	178626	178909	ID=TE_00001331;Identity=0.77;Method=homology	0	With_Internal	0
HAX54_000782	DTH	178901	179509	ID=TE_00002975;Identity=0.764;Method=homology	0	With_Internal	0
HAX54_000782	XXX	179595	179730	ID=TE_00001331;Identity=0.752;Method=homology	0	With_Internal	0
HAX54_000783	DTM	206425	206625	ID=TE_00002727;Identity=0.775;Method=homology	750	With_Internal	750
HAX54_000784	XXX	213834	213923	ID=TE_00000404;Identity=0.9;Method=homology	-207	With_Internal	207
HAX54_000785	DTM	18530	19291	ID=TE_00003002;Identity=0.75;Method=homology	-164	With_Internal	164
HAX54_000786	RLC	10612	10852	ID=TE_00003116_LTR;Identity=0.809;Method=homology	0	With_Internal	0
HAX54_000787	DHH	30327	30580	ID=TE_00002951;Identity=0.712;Method=homology	332	With_Internal	332
HAX54_000788	RLG	54690	55163	ID=TE_00002792_LTR;Identity=0.748;Method=homology	0	With_Internal	0
HAX54_000788	RLG	55247	56325	ID=TE_00002792_LTR;Identity=0.804;Method=homology	0	With_Internal	0
HAX54_000788	DTM	56625	57435	ID=TE_00003002;Identity=0.703;Method=homology	0	With_Internal	0
HAX54_000789	XXX	114084	114673	ID=TE_00000041;Identity=0.928;Method=homology	790	With_Internal	790
HAX54_000790	XXX	275399	275491	ID=TE_00000045;Identity=0.901;Method=homology	0	With_Internal	0
HAX54_000790	XXX	275484	275589	ID=TE_00000029;Identity=0.75;Method=homology	0	With_Internal	0
HAX54_000791	RLX	32791	33261	ID=TE_00002247_LTR;Identity=0.758;Method=homology	105	With_Internal	105
HAX54_000792	RLG	36732	37523	ID=TE_00003461_LTR;Identity=0.803;Method=homology	0	With_Internal	0
HAX54_000792	RLX	37365	37543	ID=TE_00002252_LTR;Identity=0.798;Method=homology	0	With_Internal	0
HAX54_000792	RLX	38058	38169	ID=TE_00002252_LTR;Identity=0.856;Method=homology	0	With_Internal	0
HAX54_000792	RLX	38165	39830	ID=TE_00003807_INT;Identity=0.873;Method=homology	0	With_Internal	0
HAX54_000792	RLX	39944	40082	ID=TE_00003332_INT;Identity=0.828;Method=homology	0	With_Internal	0
HAX54_000792	RLG	40033	40122	ID=TE_00002971_INT;Identity=0.854;Method=homology	0	With_Internal	0
HAX54_000792	RLX	40189	40288	ID=TE_00002452_LTR;Identity=0.73;Method=homology	0	With_Internal	0
HAX54_000792	RLG	40289	41086	ID=TE_00003461_LTR;Identity=0.823;Method=homology	0	With_Internal	0
HAX54_000792	RLX	40928	41106	ID=TE_00002252_LTR;Identity=0.803;Method=homology	0	With_Internal	0
HAX54_000793	DTH	14960	15283	ID=TE_00002539;Identity=0.872;Method=homology	0	With_Internal	0
HAX54_000794	DTT	17309	17567	ID=TE_00002349;Identity=0.728;Method=homology	0	With_Internal	0
HAX54_000795	DTT	22667	22814	ID=TE_00002647;Identity=0.808;Method=homology	0	With_Internal	0
HAX54_000795	DTT	22689	22966	ID=TE_00002150;Identity=0.834;Method=homology	0	With_Internal	0
HAX54_000795	XXX	23120	23245	ID=TE_00000366;Identity=0.813;Method=homology	0	With_Internal	0
HAX54_000796	DTH	27299	27758	ID=TE_00002539;Identity=0.772;Method=homology	-183	With_Internal	183
HAX54_000797	DTM	24834	25027	ID=TE_00001927;Identity=0.808;Method=homology	18033	With_Internal	18033
HAX54_000798	RLG	31407	32805	ID=TE_00002527_INT;Identity=0.874;Method=homology	-1247	With_Internal	1247
HAX54_000799	DTT	85471	85587	ID=TE_00002956;Identity=0.786;Method=homology	0	With_Internal	0
HAX54_000799	DHH	85889	86029	ID=TE_00003553;Identity=0.751;Method=homology	0	With_Internal	0
HAX54_000800	XXX	122517	123096	ID=TE_00000500;Identity=0.812;Method=homology	0	With_Internal	0
HAX54_000801	DTC	129751	129906	ID=TE_00001747;Identity=0.781;Method=homology	0	With_Internal	0
HAX54_000801	DTA	129774	129985	ID=TE_00002646;Identity=0.822;Method=homology	0	With_Internal	0
HAX54_000801	DHH	129907	129990	ID=TE_00001718;Identity=0.722;Method=homology	0	With_Internal	0
HAX54_000801	DTM	130019	130484	ID=TE_00003281;Identity=0.739;Method=homology	0	With_Internal	0
HAX54_000801	XXX	130661	131309	ID=TE_00001380;Identity=0.995;Method=homology	0	With_Internal	0
HAX54_000801	DTC	132623	132717	ID=TE_00001839;Identity=0.716;Method=homology	0	With_Internal	0
HAX54_000801	DTC	133111	133257	ID=TE_00001880;Identity=0.796;Method=homology	0	With_Internal	0
HAX54_000801	DTH	133194	133465	ID=TE_00002011;Identity=0.723;Method=homology	0	With_Internal	0
HAX54_000801	DTC	133514	133817	ID=TE_00001708;Identity=0.778;Method=homology	0	With_Internal	0
HAX54_000801	DTT	133521	133878	ID=TE_00001864;Identity=0.728;Method=homology	0	With_Internal	0
HAX54_000801	DTA	134678	135045	ID=TE_00003683;Identity=0.843;Method=homology	0	With_Internal	0
HAX54_000803	RLG	202650	202834	ID=TE_00003266_INT;Identity=0.766;Method=homology	0	With_Internal	0
HAX54_000803	XXX	202908	203042	ID=TE_00000063;Identity=0.911;Method=homology	0	With_Internal	0
HAX54_000803	XXX	203136	203240	ID=TE_00000063;Identity=0.921;Method=homology	0	With_Internal	0
HAX54_000803	XXX	203300	203799	ID=TE_00000056;Identity=0.937;Method=homology	0	With_Internal	0
HAX54_000803	XXX	203807	204085	ID=TE_00000423;Identity=0.949;Method=homology	0	With_Internal	0
HAX54_000803	DHH	204086	204252	ID=TE_00001801;Identity=0.914;Method=homology	0	With_Internal	0
HAX54_000803	RLX	208090	208204	ID=TE_00002449_INT;Identity=0.807;Method=homology	0	With_Internal	0
HAX54_000803	DHH	209660	209815	ID=TE_00002496;Identity=0.771;Method=homology	0	With_Internal	0
HAX54_000804	RLX	248181	248548	ID=TE_00002743_INT;Identity=0.726;Method=homology	0	With_Internal	0
HAX54_000805	DTM	268538	268911	ID=TE_00002200;Identity=0.741;Method=homology	284	With_Internal	284
HAX54_000806	RLG	310879	312662	ID=TE_00002082_LTR;Identity=0.768;Method=homology	1917	With_Internal	1917
HAX54_000807	RLC	324285	325408	ID=TE_00002507_INT;Identity=0.894;Method=homology	-74	With_Internal	74
HAX54_000808	RLG	2	485	ID=TE_00003520_LTR;Identity=0.859;Method=homology	-45	With_Internal	45
HAX54_000809	XXX	19659	19813	ID=TE_00000122;Identity=0.82;Method=homology	-34	With_Internal	34
HAX54_000810	RLX	2	589	ID=TE_00003807_INT;Identity=0.9;Method=homology	183	With_Internal	183
HAX54_000811	RLX	2413	2544	ID=TE_00003332_INT;Identity=0.925;Method=homology	0	With_Internal	0
HAX54_000811	RLX	2505	3612	ID=TE_00002252_LTR;Identity=0.837;Method=homology	0	With_Internal	0
HAX54_000812	DTC	55932	56026	ID=TE_00001880;Identity=0.85;Method=homology	0	With_Internal	0
HAX54_000813	DTC	59654	59753	ID=TE_00001839;Identity=0.771;Method=homology	177	With_Internal	177
HAX54_000814	DTC	66082	66256	ID=TE_00001954;Identity=0.719;Method=homology	1129	With_Internal	1129
HAX54_000815	DTC	66082	66256	ID=TE_00001954;Identity=0.719;Method=homology	26	With_Internal	26
HAX54_000816	DTM	70708	70822	ID=TE_00003173;Identity=0.763;Method=homology	684	With_Internal	684
HAX54_000817	DTC	84699	84800	ID=TE_00003167;Identity=0.804;Method=homology	-451	With_Internal	451
HAX54_000819	RLX	253476	254450	ID=TE_00002247_LTR;Identity=0.772;Method=homology	-67	With_Internal	67
HAX54_000820	RLX	253476	254450	ID=TE_00002247_LTR;Identity=0.772;Method=homology	0	With_Internal	0
HAX54_000821	RLX	15254	15365	ID=TE_00002252_LTR;Identity=0.853;Method=homology	0	With_Internal	0
HAX54_000821	RLX	15366	16235	ID=TE_00002052_INT;Identity=0.91;Method=homology	0	With_Internal	0
HAX54_000821	RLX	16228	16904	ID=TE_00002052_INT;Identity=0.902;Method=homology	0	With_Internal	0
HAX54_000821	RLX	17015	17152	ID=TE_00003332_INT;Identity=0.879;Method=homology	0	With_Internal	0
HAX54_000821	RLG	17067	17194	ID=TE_00003751_INT;Identity=0.786;Method=homology	0	With_Internal	0
HAX54_000821	RLX	17254	17356	ID=TE_00002452_LTR;Identity=0.724;Method=homology	0	With_Internal	0
HAX54_000821	RLG	17357	18155	ID=TE_00003461_LTR;Identity=0.81;Method=homology	0	With_Internal	0
HAX54_000822	XXX	5008	5132	ID=TE_00000223;Identity=0.887;Method=homology	-369	With_Internal	369
HAX54_000823	XXX	16574	16691	ID=TE_00000223;Identity=0.879;Method=homology	0	With_Internal	0
HAX54_000824	XXX	20994	21097	ID=TE_00000223;Identity=0.936;Method=homology	-69	With_Internal	69
HAX54_000825	XXX	29337	29457	ID=TE_00000223;Identity=0.831;Method=homology	-1412	With_Internal	1412
HAX54_000826	XXX	43293	43416	ID=TE_00000223;Identity=0.935;Method=homology	-212	With_Internal	212
HAX54_000827	DTH	37184	37288	ID=TE_00002846;Identity=0.829;Method=homology	0	With_Internal	0
HAX54_000828	DTM	23915	24835	ID=TE_00003317;Identity=0.798;Method=homology	0	With_Internal	0
HAX54_000829	DTM	38037	38167	ID=TE_00002684;Identity=0.732;Method=homology	122	With_Internal	122
HAX54_000830	DTM	35361	35807	ID=TE_00002830;Identity=0.802;Method=homology	0	With_Internal	0
HAX54_000830	DTH	35948	36274	ID=TE_00002617;Identity=0.812;Method=homology	0	With_Internal	0
HAX54_000831	DTM	103920	104185	ID=TE_00001796;Identity=0.85;Method=homology	0	With_Internal	0
HAX54_000831	DTC	104520	105314	ID=TE_00002214;Identity=0.703;Method=homology	0	With_Internal	0
HAX54_000831	DTH	105346	106078	ID=TE_00002011;Identity=0.828;Method=homology	0	With_Internal	0
HAX54_000832	XXX	121044	121336	ID=TE_00001235;Identity=0.784;Method=homology	178	With_Internal	178
HAX54_000833	DTT	124842	124950	ID=TE_00001842;Identity=0.764;Method=homology	0	With_Internal	0
HAX54_000834	DHH	136452	136550	ID=TE_00001716;Identity=0.753;Method=homology	41	With_Internal	41
HAX54_000835	DTA	185350	185547	ID=TE_00002176;Identity=0.821;Method=homology	0	With_Internal	0
HAX54_000836	DHH	195861	196090	ID=TE_00001618;Identity=0.79;Method=homology	0	With_Internal	0
HAX54_000837	DTT	199910	199992	ID=TE_00002892;Identity=0.78;Method=homology	-900	With_Internal	900
HAX54_000838	DTA	210883	211079	ID=TE_00003210;Identity=0.765;Method=homology	-431	With_Internal	431
HAX54_000839	DTT	217585	217835	ID=TE_00003117;Identity=0.775;Method=homology	0	With_Internal	0
HAX54_000840	DHH	224863	225051	ID=TE_00003095;Identity=0.724;Method=homology	0	With_Internal	0
HAX54_000841	DTC	252900	253416	ID=TE_00001835;Identity=0.731;Method=homology	-350	With_Internal	350
HAX54_000842	DTH	261235	261458	ID=TE_00002975;Identity=0.718;Method=homology	-1276	With_Internal	1276
HAX54_000843	DHH	262869	262999	ID=TE_00003528;Identity=0.741;Method=homology	0	With_Internal	0
HAX54_000843	DHH	263359	263450	ID=TE_00003528;Identity=0.846;Method=homology	0	With_Internal	0
HAX54_000843	DHH	263545	263675	ID=TE_00003134;Identity=0.866;Method=homology	0	With_Internal	0
HAX54_000843	XXX	264062	264191	ID=TE_00000920;Identity=0.816;Method=homology	0	With_Internal	0
HAX54_000844	DTT	277012	277135	ID=TE_00003576;Identity=0.756;Method=homology	0	With_Internal	0
HAX54_000844	DTM	277200	277317	ID=TE_00002380;Identity=0.769;Method=homology	0	With_Internal	0
HAX54_000845	DHH	287720	288333	ID=TE_00001654;Identity=0.881;Method=homology	1259	With_Internal	1259
HAX54_000846	DTM	300586	300902	ID=TE_00003764;Identity=0.754;Method=homology	0	With_Internal	0
HAX54_000847	XXX	318473	318569	ID=TE_00000780;Identity=0.821;Method=homology	0	With_Internal	0
HAX54_000848	DTT	321158	321420	ID=TE_00001886;Identity=0.831;Method=homology	-574	With_Internal	574
HAX54_000849	DTT	328982	329107	ID=TE_00003534;Identity=0.864;Method=homology	0	With_Internal	0
HAX54_000850	DTH	334923	335049	ID=TE_00001914;Identity=0.778;Method=homology	0	With_Internal	0
HAX54_000850	DHH	341083	341165	ID=TE_00001718;Identity=0.741;Method=homology	0	With_Internal	0
HAX54_000850	DTC	341166	341318	ID=TE_00001747;Identity=0.834;Method=homology	0	With_Internal	0
HAX54_000850	DTM	341239	341329	ID=TE_00003641;Identity=0.744;Method=homology	0	With_Internal	0
HAX54_000850	DTM	342459	342547	ID=TE_00003477;Identity=0.864;Method=homology	0	With_Internal	0
HAX54_000851	DTH	347581	347723	ID=TE_00001642;Identity=0.879;Method=homology	0	With_Internal	0
HAX54_000851	DHH	347616	347908	ID=TE_00001811;Identity=0.872;Method=homology	0	With_Internal	0
HAX54_000852	XXX	361869	361951	ID=TE_00000840;Identity=0.858;Method=homology	0	With_Internal	0
HAX54_000853	DTA	375261	375382	ID=TE_00003201;Identity=0.744;Method=homology	0	With_Internal	0
HAX54_000853	DTM	379313	379417	ID=TE_00001824;Identity=0.741;Method=homology	0	With_Internal	0
HAX54_000854	DTT	392166	392395	ID=TE_00002504;Identity=0.863;Method=homology	2930	With_Internal	2930
HAX54_000855	DTT	392166	392395	ID=TE_00002504;Identity=0.863;Method=homology	-269	With_Internal	269
HAX54_000856	DTT	397296	397509	ID=TE_00003576;Identity=0.731;Method=homology	0	With_Internal	0
HAX54_000856	DTC	397367	397513	ID=TE_00001911;Identity=0.731;Method=homology	0	With_Internal	0
HAX54_000856	DTM	397447	397546	ID=TE_00003641;Identity=0.74;Method=homology	0	With_Internal	0
HAX54_000857	DTT	404554	404648	ID=TE_00001842;Identity=0.747;Method=homology	0	With_Internal	0
HAX54_000858	RIX	415985	416558	ID=TE_00000341;Identity=0.754;Method=homology	-1045	With_Internal	1045
HAX54_000859	DHH	425550	425752	ID=TE_00003095;Identity=0.737;Method=homology	0	With_Internal	0
HAX54_000860	DTM	431056	431258	ID=TE_00001777;Identity=0.829;Method=homology	433	With_Internal	433
HAX54_000861	DTM	434282	434484	ID=TE_00001777;Identity=0.829;Method=homology	433	With_Internal	433
HAX54_000862	XXX	438102	438187	ID=TE_00001065;Identity=0.747;Method=homology	0	With_Internal	0
HAX54_000863	DTA	444694	445128	ID=TE_00003537;Identity=0.858;Method=homology	-1102	With_Internal	1102
HAX54_000864	DTM	451227	451323	ID=TE_00002936;Identity=0.779;Method=homology	0	With_Internal	0
HAX54_000865	DTM	476370	476633	ID=TE_00003764;Identity=0.81;Method=homology	-1608	With_Internal	1608
HAX54_000866	DHH	490224	490404	ID=TE_00001641;Identity=0.769;Method=homology	0	With_Internal	0
HAX54_000866	DTT	491470	491600	ID=TE_00002673;Identity=0.8;Method=homology	0	With_Internal	0
HAX54_000867	DTT	503551	503698	ID=TE_00001797;Identity=0.764;Method=homology	137	With_Internal	137
HAX54_000868	DTC	527566	527878	ID=TE_00002773;Identity=0.821;Method=homology	0	With_Internal	0
HAX54_000868	DHH	528024	528156	ID=TE_00001887;Identity=0.708;Method=homology	0	With_Internal	0
HAX54_000869	DTH	537851	537985	ID=TE_00002746;Identity=0.873;Method=homology	627	With_Internal	627
HAX54_000870	DHH	563159	563287	ID=TE_00001631;Identity=0.873;Method=homology	67	With_Internal	67
HAX54_000871	DTM	569224	569417	ID=TE_00003764;Identity=0.754;Method=homology	0	With_Internal	0
HAX54_000872	DHH	575832	575977	ID=TE_00001811;Identity=0.835;Method=homology	0	With_Internal	0
HAX54_000872	DTM	576630	576773	ID=TE_00002384;Identity=0.752;Method=homology	0	With_Internal	0
HAX54_000873	XXX	583068	583155	ID=TE_00000770;Identity=0.831;Method=homology	0	With_Internal	0
HAX54_000873	DHH	583401	583512	ID=TE_00001741;Identity=0.736;Method=homology	0	With_Internal	0
HAX54_000873	DTH	588982	589150	ID=TE_00002188;Identity=0.768;Method=homology	0	With_Internal	0
HAX54_000873	DTT	591665	591891	ID=TE_00002956;Identity=0.799;Method=homology	0	With_Internal	0
HAX54_000873	DHH	593110	593427	ID=TE_00001626;Identity=0.785;Method=homology	0	With_Internal	0
HAX54_000873	DHH	593567	593735	ID=TE_00001626;Identity=0.805;Method=homology	0	With_Internal	0
HAX54_000874	DTH	603256	603397	ID=TE_00002065;Identity=0.74;Method=homology	334	With_Internal	334
HAX54_000875	DTC	608055	612592	ID=scaffold_103:608055..612592#DNA/DTC;TIR:CACTACTCTA_TAGATTAGTG_90.0_TSD:TT_TT_100.0_Len:4538;Method=structural	0	With_Internal	0
HAX54_000875	DTA	614530	614737	ID=TE_00002646;Identity=0.738;Method=homology	0	With_Internal	0
HAX54_000875	DTH	614654	614751	ID=TE_00002718;Identity=0.825;Method=homology	0	With_Internal	0
HAX54_000875	DTC	614940	615250	ID=TE_00001708;Identity=0.735;Method=homology	0	With_Internal	0
HAX54_000875	DTT	615131	615400	ID=TE_00001667;Identity=0.826;Method=homology	0	With_Internal	0
HAX54_000875	DTM	615133	615813	ID=TE_00001691;Identity=0.815;Method=homology	0	With_Internal	0
HAX54_000875	DTH	615401	615678	ID=TE_00002975;Identity=0.731;Method=homology	0	With_Internal	0
HAX54_000876	XXX	628978	629303	ID=TE_00001586;Identity=0.925;Method=homology	0	With_Internal	0
HAX54_000876	XXX	629470	629736	ID=TE_00001586;Identity=0.934;Method=homology	0	With_Internal	0
HAX54_000877	XXX	629470	629736	ID=TE_00001586;Identity=0.934;Method=homology	-5463	With_Internal	5463
HAX54_000878	XXX	629470	629736	ID=TE_00001586;Identity=0.934;Method=homology	7187	With_Internal	7187
HAX54_000879	RIX	647328	647408	ID=TE_00000277;Identity=0.79;Method=homology	-7810	With_Internal	7810
HAX54_000880	RIX	647328	647408	ID=TE_00000277;Identity=0.79;Method=homology	-5482	With_Internal	5482
HAX54_000881	RIX	647328	647408	ID=TE_00000277;Identity=0.79;Method=homology	0	With_Internal	0
HAX54_000881	DTH	648009	648133	ID=TE_00001760;Identity=0.833;Method=homology	0	With_Internal	0
HAX54_000881	DTM	648960	649103	ID=TE_00002425;Identity=0.736;Method=homology	0	With_Internal	0
HAX54_000881	DTM	649756	649836	ID=TE_00001648;Identity=0.775;Method=homology	0	With_Internal	0
HAX54_000882	DHH	650987	651104	ID=TE_00001801;Identity=0.801;Method=homology	889	With_Internal	889
HAX54_000883	DHH	662875	662957	ID=TE_00001923;Identity=0.81;Method=homology	-816	With_Internal	816
HAX54_000884	DHH	662875	662957	ID=TE_00001923;Identity=0.81;Method=homology	559	With_Internal	559
HAX54_000885	DTT	671307	671477	ID=TE_00003100;Identity=0.822;Method=homology	-1750	With_Internal	1750
HAX54_000886	RLG	102702	102956	ID=TE_00003385_LTR;Identity=0.917;Method=homology	-210	With_Internal	210
HAX54_000887	RLX	141324	142366	ID=TE_00003667_INT;Identity=0.876;Method=homology	0	With_Internal	0
HAX54_000887	XXX	142367	142592	ID=TE_00000493;Identity=0.942;Method=homology	0	With_Internal	0
HAX54_000888	DHH	184112	184474	ID=TE_00001811;Identity=0.804;Method=homology	-329	With_Internal	329
HAX54_000889	XXX	185103	185196	ID=TE_00001136;Identity=0.943;Method=homology	-943	With_Internal	943
HAX54_000890	RLC	270823	270988	ID=TE_00002246_LTR;Identity=0.946;Method=homology	0	With_Internal	0
HAX54_000890	RLC	270989	271768	ID=TE_00002355_INT;Identity=0.852;Method=homology	0	With_Internal	0
HAX54_000890	DTA	273241	273376	ID=TE_00003036;Identity=0.81;Method=homology	0	With_Internal	0
HAX54_000890	DTM	273349	273719	ID=TE_00001927;Identity=0.822;Method=homology	0	With_Internal	0
HAX54_000890	DTT	273647	273735	ID=TE_00003778;Identity=0.786;Method=homology	0	With_Internal	0
HAX54_000890	RLC	274190	274714	ID=TE_00002355_INT;Identity=0.939;Method=homology	0	With_Internal	0
HAX54_000890	DTM	277893	278078	ID=TE_00003568;Identity=0.765;Method=homology	0	With_Internal	0
HAX54_000890	DTM	278089	278862	ID=TE_00002037;Identity=0.715;Method=homology	0	With_Internal	0
HAX54_000890	DTH	278222	279380	ID=TE_00002975;Identity=0.721;Method=homology	0	With_Internal	0
HAX54_000891	XXX	286568	286721	ID=TE_00001281;Identity=0.747;Method=homology	861	With_Internal	861
HAX54_000892	DTM	291780	291881	ID=TE_00002324;Identity=0.784;Method=homology	104	With_Internal	104
HAX54_000893	DTC	394	537	ID=TE_00001945;Identity=0.856;Method=homology	-43	With_Internal	43
HAX54_000894	XXX	15233	15406	ID=TE_00000811;Identity=0.874;Method=homology	0	With_Internal	0
HAX54_000895	XXX	23383	23512	ID=TE_00000355;Identity=0.866;Method=homology	0	With_Internal	0
HAX54_000895	XXX	23667	23871	ID=TE_00000793;Identity=0.94;Method=homology	0	With_Internal	0
HAX54_000895	DHH	23874	24007	ID=TE_00003586;Identity=0.855;Method=homology	0	With_Internal	0
HAX54_000895	DHH	24166	24294	ID=TE_00003586;Identity=0.875;Method=homology	0	With_Internal	0
HAX54_000895	DHH	24314	24939	ID=TE_00003586;Identity=0.887;Method=homology	0	With_Internal	0
HAX54_000895	DHH	24937	25120	ID=TE_00003586;Identity=0.848;Method=homology	0	With_Internal	0
HAX54_000895	DTH	25598	25757	ID=TE_00002188;Identity=0.794;Method=homology	0	With_Internal	0
HAX54_000895	XXX	27810	27908	ID=TE_00000666;Identity=0.907;Method=homology	0	With_Internal	0
HAX54_000895	DTH	28013	28135	ID=TE_00001760;Identity=0.721;Method=homology	0	With_Internal	0
HAX54_000898	DTM	70942	71166	ID=TE_00003316;Identity=0.764;Method=homology	19	With_Internal	19
HAX54_000899	DTT	112435	112737	ID=TE_00001878;Identity=0.742;Method=homology	0	With_Internal	0
HAX54_000899	DTH	112496	113339	ID=TE_00002975;Identity=0.727;Method=homology	0	With_Internal	0
HAX54_000899	DTM	112664	113554	ID=TE_00002037;Identity=0.724;Method=homology	0	With_Internal	0
HAX54_000899	DTC	112809	114199	ID=TE_00001708;Identity=0.736;Method=homology	0	With_Internal	0
HAX54_000899	DTH	114650	114798	ID=TE_00002039;Identity=0.731;Method=homology	0	With_Internal	0
HAX54_000899	DTM	114799	114946	ID=TE_00001769;Identity=0.782;Method=homology	0	With_Internal	0
HAX54_000899	XXX	115017	115115	ID=TE_00001512;Identity=0.755;Method=homology	0	With_Internal	0
HAX54_000899	DHH	116505	116861	ID=TE_00001768;Identity=0.769;Method=homology	0	With_Internal	0
HAX54_000899	DTT	119000	119105	ID=TE_00003534;Identity=0.838;Method=homology	0	With_Internal	0
HAX54_000899	DTT	119411	119560	ID=TE_00003534;Identity=0.794;Method=homology	0	With_Internal	0
HAX54_000900	DTT	143021	143275	ID=TE_00002349;Identity=0.805;Method=homology	81	With_Internal	81
HAX54_000901	XXX	157635	157731	ID=TE_00000589;Identity=0.825;Method=homology	0	With_Internal	0
HAX54_000901	XXX	157816	158049	ID=TE_00000589;Identity=0.788;Method=homology	0	With_Internal	0
HAX54_000902	DTA	161847	162040	ID=TE_00002646;Identity=0.823;Method=homology	0	With_Internal	0
HAX54_000902	DTC	162272	162649	ID=TE_00001835;Identity=0.745;Method=homology	0	With_Internal	0
HAX54_000903	DHH	173808	173921	ID=TE_00002033;Identity=0.839;Method=homology	0	With_Internal	0
HAX54_000903	XXX	173936	174105	ID=TE_00000257;Identity=0.805;Method=homology	0	With_Internal	0
HAX54_000904	DTT	179964	180113	ID=TE_00002956;Identity=0.877;Method=homology	-172	With_Internal	172
HAX54_000905	DTM	181984	182104	ID=scaffold_1031:181984..182104#MITE/DTM;TIR:CTATGTTGCT_AGCAACATAG_100.0_TSD:TTTGAGAT_TTTGAGAT_100.0_Len:121;Method=structural	0	With_Internal	0
HAX54_000905	XXX	182347	182431	ID=TE_00001463;Identity=0.894;Method=homology	0	With_Internal	0
HAX54_000906	XXX	206005	206128	ID=TE_00000248;Identity=0.794;Method=homology	2521	With_Internal	2521
HAX54_000907	XXX	206005	206128	ID=TE_00000248;Identity=0.794;Method=homology	0	With_Internal	0
HAX54_000908	RLG	208115	208328	ID=TE_00003800_LTR;Identity=0.777;Method=homology	429	With_Internal	429
HAX54_000909	XXX	217253	218155	ID=TE_00000233;Identity=0.918;Method=homology	-641	With_Internal	641
HAX54_000910	DTM	232015	232524	ID=TE_00001691;Identity=0.785;Method=homology	1491	With_Internal	1491
HAX54_000911	DHH	236014	236127	ID=TE_00003731;Identity=0.806;Method=homology	338	With_Internal	338
HAX54_000912	DTM	239948	240046	ID=TE_00002481;Identity=0.867;Method=homology	0	With_Internal	0
HAX54_000912	DTM	240049	240389	ID=TE_00002481;Identity=0.772;Method=homology	0	With_Internal	0
HAX54_000912	DTM	240490	240736	ID=TE_00001669;Identity=0.797;Method=homology	0	With_Internal	0
HAX54_000912	DTT	240738	240949	ID=TE_00001698;Identity=0.726;Method=homology	0	With_Internal	0
HAX54_000912	DHH	242019	242107	ID=TE_00001784;Identity=0.833;Method=homology	0	With_Internal	0
HAX54_000913	DHH	252472	252606	ID=TE_00001656;Identity=0.709;Method=homology	794	With_Internal	794
HAX54_000914	DHH	252472	252606	ID=TE_00001656;Identity=0.709;Method=homology	-203	With_Internal	203
HAX54_000915	RLG	320418	320880	ID=TE_00003751_INT;Identity=0.788;Method=homology	-157	With_Internal	157
HAX54_000916	XXX	32315	32423	ID=TE_00000610;Identity=0.907;Method=homology	0	With_Internal	0
HAX54_000917	XXX	42521	42723	ID=TE_00000754;Identity=0.975;Method=homology	66	With_Internal	66
HAX54_000918	DTA	19878	20066	ID=TE_00002731;Identity=0.824;Method=homology	0	With_Internal	0
HAX54_000919	DTA	29050	29420	ID=TE_00002552;Identity=0.826;Method=homology	-996	With_Internal	996
HAX54_000920	XXX	43947	44234	ID=TE_00000768;Identity=0.782;Method=homology	479	With_Internal	479
HAX54_000921	DTM	62347	62466	ID=TE_00002380;Identity=0.805;Method=homology	0	With_Internal	0
HAX54_000922	DHH	83862	84015	ID=TE_00001778;Identity=0.766;Method=homology	737	With_Internal	737
HAX54_000923	RLG	109997	110778	ID=TE_00002082_LTR;Identity=0.758;Method=homology	-1339	With_Internal	1339
HAX54_000924	RLX	198603	199148	ID=TE_00003490_INT;Identity=0.705;Method=homology	0	With_Internal	0
HAX54_000925	RLX	252833	253233	ID=TE_00002743_INT;Identity=0.732;Method=homology	-27	With_Internal	27
HAX54_000926	DTC	20863	22432	ID=TE_00003465;Identity=0.791;Method=homology	-258	With_Internal	258
HAX54_000927	XXX	1735	2019	ID=TE_00001294;Identity=0.714;Method=homology	-360	With_Internal	360
HAX54_000928	RLG	16365	16516	ID=TE_00002049_INT;Identity=0.791;Method=homology	0	With_Internal	0
HAX54_000929	DTC	30697	31080	ID=TE_00001882;Identity=0.719;Method=homology	0	With_Internal	0
HAX54_000929	DHH	31218	31391	ID=TE_00001757;Identity=0.76;Method=homology	0	With_Internal	0
HAX54_000929	DHH	31783	32152	ID=TE_00001757;Identity=0.837;Method=homology	0	With_Internal	0
HAX54_000929	DTH	32534	32935	ID=TE_00002746;Identity=0.808;Method=homology	0	With_Internal	0
HAX54_000930	DTH	32534	32935	ID=TE_00002746;Identity=0.808;Method=homology	-1762	With_Internal	1762
HAX54_000931	DTM	41868	41999	ID=TE_00002241;Identity=0.787;Method=homology	-82	With_Internal	82
HAX54_000932	DTM	7271	7433	ID=TE_00003642;Identity=0.81;Method=homology	0	With_Internal	0
HAX54_000932	XXX	7424	7553	ID=TE_00000400;Identity=0.897;Method=homology	0	With_Internal	0
HAX54_000932	XXX	7546	7682	ID=TE_00000400;Identity=0.835;Method=homology	0	With_Internal	0
HAX54_000932	XXX	8106	8222	ID=TE_00000437;Identity=0.73;Method=homology	0	With_Internal	0
HAX54_000932	DHH	8339	9149	ID=TE_00002641;Identity=0.766;Method=homology	0	With_Internal	0
HAX54_000933	DTM	10108	10584	ID=TE_00003700;Identity=0.724;Method=homology	-797	With_Internal	797
HAX54_000934	DTC	266	449	ID=TE_00002973;Identity=0.813;Method=homology	-765	With_Internal	765
HAX54_000936	DHH	4248	4843	ID=TE_00003571;Identity=0.863;Method=homology	0	With_Internal	0
HAX54_000937	RLG	27270	28080	ID=TE_00003461_LTR;Identity=0.795;Method=homology	0	With_Internal	0
HAX54_000937	XXX	31115	31271	ID=TE_00000431;Identity=0.807;Method=homology	0	With_Internal	0
HAX54_000937	XXX	32680	32785	ID=TE_00000942;Identity=0.792;Method=homology	0	With_Internal	0
HAX54_000937	XXX	32777	32981	ID=TE_00001287;Identity=0.909;Method=homology	0	With_Internal	0
HAX54_000938	XXX	57831	58319	ID=TE_00000186;Identity=0.895;Method=homology	799	With_Internal	799
HAX54_000939	RLG	98722	98840	ID=TE_00002073_LTR;Identity=0.856;Method=homology	0	With_Internal	0
HAX54_000939	XXX	98896	99034	ID=TE_00000103;Identity=0.826;Method=homology	0	With_Internal	0
HAX54_000939	DHH	99404	99654	ID=TE_00001808;Identity=0.749;Method=homology	0	With_Internal	0
HAX54_000939	DHH	100042	100141	ID=TE_00001808;Identity=0.825;Method=homology	0	With_Internal	0
HAX54_000939	XXX	100157	100427	ID=TE_00000412;Identity=0.898;Method=homology	0	With_Internal	0
HAX54_000939	RLG	100848	101120	ID=TE_00003110_LTR;Identity=0.773;Method=homology	0	With_Internal	0
HAX54_000939	DTM	100905	101218	ID=TE_00002490;Identity=0.779;Method=homology	0	With_Internal	0
HAX54_000939	DTC	101105	101581	ID=TE_00002989;Identity=0.732;Method=homology	0	With_Internal	0
HAX54_000939	DTM	101348	102304	ID=TE_00002490;Identity=0.793;Method=homology	0	With_Internal	0
HAX54_000939	RLG	102532	102718	ID=TE_00002013_INT;Identity=0.811;Method=homology	0	With_Internal	0
HAX54_000939	DTA	102737	103546	ID=TE_00003407;Identity=0.913;Method=homology	0	With_Internal	0
HAX54_000940	DTA	102737	103546	ID=TE_00003407;Identity=0.913;Method=homology	622	With_Internal	622
HAX54_000941	DTT	109074	109405	ID=TE_00002029;Identity=0.731;Method=homology	-1911	With_Internal	1911
HAX54_000942	DTH	130129	130310	ID=TE_00002994;Identity=0.799;Method=homology	0	With_Internal	0
HAX54_000942	DTT	130259	130600	ID=TE_00002520;Identity=0.862;Method=homology	0	With_Internal	0
HAX54_000942	DTM	130615	130696	ID=TE_00003195;Identity=0.829;Method=homology	0	With_Internal	0
HAX54_000942	XXX	131741	132263	ID=TE_00001521;Identity=0.811;Method=homology	0	With_Internal	0
HAX54_000943	XXX	137331	137460	ID=TE_00001287;Identity=0.829;Method=homology	0	With_Internal	0
HAX54_000943	RLC	138539	143845	ID=scaffold_1033:138539..143845#LTR/Copia;Parent=repeat_region114;motif=TGCA;tsd=AAATT;ltr_identity=0.8799;seq_number=1032;Method=structural	0	With_Internal	0
HAX54_000944	DTC	179854	180127	ID=TE_00001611;Identity=0.78;Method=homology	0	With_Internal	0
HAX54_000944	DTC	179892	180134	ID=TE_00002545;Identity=0.807;Method=homology	0	With_Internal	0
HAX54_000944	DTM	181415	181525	ID=TE_00002053;Identity=0.8;Method=homology	0	With_Internal	0
HAX54_000945	DTC	199376	199526	ID=TE_00003660;Identity=0.794;Method=homology	-208	With_Internal	208
HAX54_000946	DTM	227582	227687	ID=TE_00001907;Identity=0.804;Method=homology	1908	With_Internal	1908
HAX54_000947	DTT	232036	232120	ID=TE_00003778;Identity=0.871;Method=homology	-242	With_Internal	242
HAX54_000948	DHH	2881	3166	ID=TE_00001905;Identity=0.741;Method=homology	-310	With_Internal	310
HAX54_000949	XXX	27646	27953	ID=TE_00001056;Identity=0.756;Method=homology	618	With_Internal	618
HAX54_000950	XXX	27646	27953	ID=TE_00001056;Identity=0.756;Method=homology	0	With_Internal	0
HAX54_000950	XXX	28518	28664	ID=TE_00001056;Identity=0.818;Method=homology	0	With_Internal	0
HAX54_000950	XXX	29006	29169	ID=TE_00001056;Identity=0.79;Method=homology	0	With_Internal	0
HAX54_000950	XXX	29320	29686	ID=TE_00001056;Identity=0.767;Method=homology	0	With_Internal	0
HAX54_000950	XXX	30375	30486	ID=TE_00001056;Identity=0.793;Method=homology	0	With_Internal	0
HAX54_000951	DHH	41957	42052	ID=TE_00001635;Identity=0.762;Method=homology	0	With_Internal	0
HAX54_000952	DTC	15968	16353	ID=TE_00001916;Identity=0.739;Method=homology	0	With_Internal	0
HAX54_000953	DTC	29999	30267	ID=TE_00002545;Identity=0.801;Method=homology	0	With_Internal	0
HAX54_000953	DTH	30324	30403	ID=TE_00001642;Identity=0.832;Method=homology	0	With_Internal	0
HAX54_000953	DTC	30937	31456	ID=TE_00001916;Identity=0.741;Method=homology	0	With_Internal	0
HAX54_000954	DTM	36661	36774	ID=TE_00003195;Identity=0.761;Method=homology	0	With_Internal	0
HAX54_000954	DTM	36931	37086	ID=TE_00003500;Identity=0.731;Method=homology	0	With_Internal	0
HAX54_000954	DHH	37087	37343	ID=TE_00001951;Identity=0.796;Method=homology	0	With_Internal	0
HAX54_000954	DTT	37250	37445	ID=TE_00003476;Identity=0.765;Method=homology	0	With_Internal	0
HAX54_000954	DTA	37465	37832	ID=TE_00003683;Identity=0.846;Method=homology	0	With_Internal	0
HAX54_000954	DTM	37909	39266	ID=TE_00003027;Identity=0.729;Method=homology	0	With_Internal	0
HAX54_000955	DHH	78693	78882	ID=TE_00001811;Identity=0.839;Method=homology	0	With_Internal	0
HAX54_000955	DTT	78717	79053	ID=TE_00002558;Identity=0.759;Method=homology	0	With_Internal	0
HAX54_000955	DTM	79067	79513	ID=TE_00003568;Identity=0.764;Method=homology	0	With_Internal	0
HAX54_000956	DHH	80774	81582	ID=TE_00002835;Identity=0.904;Method=homology	0	With_Internal	0
HAX54_000956	XXX	83257	83391	ID=TE_00000218;Identity=0.91;Method=homology	0	With_Internal	0
HAX54_000956	XXX	83471	83635	ID=TE_00000218;Identity=0.857;Method=homology	0	With_Internal	0
HAX54_000957	XXX	148736	148961	ID=TE_00000561;Identity=0.824;Method=homology	-966	With_Internal	966
HAX54_000958	DTA	260115	260247	ID=TE_00003392;Identity=0.797;Method=homology	0	With_Internal	0
HAX54_000958	DTA	260248	260372	ID=TE_00002336;Identity=0.831;Method=homology	0	With_Internal	0
HAX54_000959	RLC	262765	262990	ID=TE_00002722_LTR;Identity=0.846;Method=homology	-435	With_Internal	435
HAX54_000960	RLC	268434	268573	ID=TE_00002642_LTR;Identity=0.936;Method=homology	880	With_Internal	880
HAX54_000961	DTC	272587	272824	ID=TE_00001900;Identity=0.803;Method=homology	0	With_Internal	0
HAX54_000961	XXX	273426	273512	ID=TE_00001275;Identity=0.871;Method=homology	0	With_Internal	0
HAX54_000961	XXX	273851	273961	ID=TE_00001275;Identity=0.902;Method=homology	0	With_Internal	0
HAX54_000961	DTM	273866	274180	ID=TE_00002674;Identity=0.718;Method=homology	0	With_Internal	0
HAX54_000961	DTM	273993	274189	ID=TE_00002618;Identity=0.782;Method=homology	0	With_Internal	0
HAX54_000961	DHH	276726	276864	ID=TE_00001776;Identity=0.785;Method=homology	0	With_Internal	0
HAX54_000962	DTM	307999	308131	ID=TE_00003016;Identity=0.809;Method=homology	-867	With_Internal	867
HAX54_000963	DTM	313604	313829	ID=TE_00001620;Identity=0.806;Method=homology	274	With_Internal	274
HAX54_000964	DTA	318795	318908	ID=TE_00003176;Identity=0.788;Method=homology	0	With_Internal	0
HAX54_000964	DHH	319361	319487	ID=TE_00002098;Identity=0.818;Method=homology	0	With_Internal	0
HAX54_000964	DTT	319488	319674	ID=TE_00001636;Identity=0.764;Method=homology	0	With_Internal	0
HAX54_000964	DHH	319657	319895	ID=TE_00001790;Identity=0.744;Method=homology	0	With_Internal	0
HAX54_000964	DHH	319699	319927	ID=TE_00001881;Identity=0.803;Method=homology	0	With_Internal	0
HAX54_000964	DTH	319753	319959	ID=TE_00001642;Identity=0.802;Method=homology	0	With_Internal	0
HAX54_000965	DTC	324192	324302	ID=TE_00002545;Identity=0.862;Method=homology	0	With_Internal	0
HAX54_000965	DTC	324738	324878	ID=TE_00001880;Identity=0.766;Method=homology	0	With_Internal	0
HAX54_000965	DTT	324921	325051	ID=TE_00001878;Identity=0.789;Method=homology	0	With_Internal	0
HAX54_000965	DTM	325249	325405	ID=TE_00001651;Identity=0.757;Method=homology	0	With_Internal	0
HAX54_000965	DTH	325287	325410	ID=TE_00001677;Identity=0.762;Method=homology	0	With_Internal	0
HAX54_000965	DTC	325444	325571	ID=TE_00001880;Identity=0.734;Method=homology	0	With_Internal	0
HAX54_000965	DTM	325579	325705	ID=TE_00003500;Identity=0.713;Method=homology	0	With_Internal	0
HAX54_000965	DTM	325729	325857	ID=TE_00003500;Identity=0.73;Method=homology	0	With_Internal	0
HAX54_000965	DTM	325881	326060	ID=TE_00001961;Identity=0.78;Method=homology	0	With_Internal	0
HAX54_000965	DTM	325966	326074	ID=TE_00002837;Identity=0.817;Method=homology	0	With_Internal	0
HAX54_000965	DHH	326108	326191	ID=TE_00001801;Identity=0.78;Method=homology	0	With_Internal	0
HAX54_000966	DTM	1	513	ID=TE_00002435;Identity=0.871;Method=homology	40537	With_Internal	40537
HAX54_000967	RLG	4819	5725	ID=TE_00002407_INT;Identity=0.736;Method=homology	146	With_Internal	146
HAX54_000968	DHH	628	723	ID=TE_00001675;Identity=0.958;Method=homology	-119	With_Internal	119
HAX54_000969	DTT	27657	27793	ID=TE_00002697;Identity=0.788;Method=homology	286	With_Internal	286
[truncated: 155,773 more rows]
